# Supplementary material for: Genome-wide by trait interaction analyses with neuroticism reveal chronic pain-associated depression as a distinct genetic subtype
Source: Transl Psychiatry. 2025 Mar 29;15:108. doi: 10.1038/s41398-025-03331-5 (PMC11954882; doi:10.1038/s41398-025-03331-5)
Supplement: Supplementary file 1 — Supplementary tables [file 41398_2025_3331_MOESM1_ESM.xlsx]

## Sheet: Supplementary Notes
Supplementary Table 1	Sample characteristics
Supplementary Table 2	SNP-level results in the non-pain group
Supplementary Table 3	SNP-level results in the chronic pain group
Supplementary Table 4	MAGMA gene-based tests
Supplementary Table 5	MAGMA gene-set analyses
Supplementary Table 6	Gene-set enrichment analyses in the non-pain group
Supplementary Table 7	Gene-set enrichment analyses in the chronic pain group
Supplementary Table 8	Polygenic risk score analyses regarding current depression
Supplementary Table 9	Polygenic risk score analyses regarding lifetime depression

## Sheet: Supplementary Table 1
Supplementary Table 1	Sample characteristics
Descriptive statistics of the non-pain group							Descriptive statistics of the chonic pain group							Descriptive statistics of the target sample
variable	n	mean	median	range	sd		variable	n	mean	median	range	sd		variable	n	mean	median	range	sd
age	61641	56.14578	57	39–70	7.710957		age	38939	56.29143	57	40–72	7.583423836		age	196167	57.25945	59	39–71	8.128606
PHQ-9 total score	61641	2.121519	1	0–27	3.011616		PHQ-9 total score	38939	3.49203	2	0–27	4.112428076		neuroticism score	196167	4.26272	4	0–12	3.27466
PHQ-9 anhedonia	61512	0.174356	0	0–3	0.477468		PHQ-9 anhedonia	38812	0.30421	0	0–3	0.623816642		current depressive symptoms score	196167	5.585131	5	4–16	2.072651
PHQ-9 depression	61466	0.202014	0	0–3	0.482115		PHQ-9 depression	38778	0.333926	0	0–3	0.619107316
PHQ-9 sleep	61519	0.599945	0	0–3	0.827602		PHQ-9 sleep	38866	0.873102	1	0–3	0.961020049
PHQ-9 fatigue	61532	0.527287	0	0–3	0.718367		PHQ-9 fatigue	38866	0.835177	1	0–3	0.876089249
PHQ-9 appetite	61579	0.176635	0	0–3	0.511166		PHQ-9 appetite	38887	0.341991	0	0–3	0.714016852
PHQ-9 guilt	61401	0.192082	0	0–3	0.507542		PHQ-9 guilt	38732	0.313591	0	0–3	0.654813889
PHQ-9 concentration	61562	0.16455	0	0–3	0.465351		PHQ-9 concentration	38893	0.303525	0	0–3	0.635438374
PHQ-9 psychomotor	61576	0.045911	0	0–3	0.266744		PHQ-9 psychomotor	38852	0.104628	0	0–3	0.410026204
PHQ-9 suicide	61342	0.032311	0	0–3	0.215624		PHQ-9 suicide	38537	0.066559	0	0–3	0.313866903
neuroticism score	61641	3.490956	3	0–12	3.011094		neuroticism score	38939	4.620573	4	0–12	3.279959735
current depressive symptoms score	61578	5.048746	4	4–16	1.544726		current depressive symptoms score	38899	5.79278	5	4–16	2.065781801
Frequency tables of the non-pain group							Frequency tables of the chronic pain group							Frequency tables of the target sample
variable	n	percentage					variable	n	percentage					variable	n	percentage
sex	61641	100					sex	38939	100					sex	196167	100
female	33224	53.8992					female	23454	60.2327					female	105457	53.7588
male	28417	46.1008					male	15485	39.7673					male	90710	46.2412
MDD	61641	100					MDD	38939	100					MDD	196167	100
case	3901	6.3286					case	4416	11.3408					case	18059	9.2059
control	57740	93.6714					control	34523	88.6592					control	178108	90.7941
														chronic pain	196167	100
Excluded mental disorders														case	85420	43.5445
diagnosis	n	percentage												control	110747	56.4555
bipolar disorder (F30, F31)	9041	1.8555
psychotic disorders (F2)	1459	0.2994
substance use disorder (F1)	37432	7.6822
mental retardation (F7)	105	0.02155

## Sheet: Supplementary Table 2
Supplementary Table 2	SNP-level results in the non-pain group
Genome-wide and suggestive significant variants based on SNP main effects in the non-pain group								Genome-wide and suggestive significant variants based on SNP×Neuroticism interactions in the non-pain group
variant_id	beta	se	effect_allele_freq	p_value	rs_id	gene		variant_id	beta	se	effect_allele_freq	p_value	rs_id	gene
4_138424568_A_C	0.0331343	0.00653386	0.201751	3.96518e-07	rs9330355			5_109067397_C_G	-0.0346444	0.00554002	0.336821	4.0404e-10	rs6897383	MAN2A1
11_200948_A_G	0.087969	0.0181028	0.0212521	1.18017e-06	rs59958645			17_50375250_A_G	0.0321305	0.00523745	0.499233	8.58064e-10	rs2769569
10_1321404_A_C	0.0340841	0.0073661	0.148059	3.71463e-06	rs72762916	ADARB2		9_73303989_A_G	0.0799353	0.0130838	0.0402086	1.00542e-09	rs12345850	TRPM3 LOC105376078
9_29933077_A_G	0.0256544	0.00570278	0.305428	6.85345e-06	rs7850112			7_114791256_C_T	0.105091	0.0172164	0.0245352	1.04009e-09	rs138137561	LINC01392
18_50091840_A_G	-0.117813	0.0262055	0.0101562	6.94598e-06	rs139982210	DCC		1_56490559_A_G	-0.0907553	0.0151171	0.0320393	1.94179e-09	rs75133540	LOC105378737
3_5585675_G_T	-0.0347156	0.00773107	0.132594	7.1222e-06	rs34681149			12_131536854_A_G	0.147488	0.024634	0.0110617	2.14673e-09	rs141994933	ADGRD1
2_57923110_A_T	0.0481593	0.0107426	0.0637809	7.37332e-06	rs10166717	LOC105377632		14_34626656_A_C	0.0793931	0.0132677	0.0402249	2.19011e-09	rs75328690	LOC102724945
20_52704531_A_C	0.0982001	0.0219059	0.0145682	7.37971e-06	rs118120856			9_38389208_G_T	0.0459255	0.00775775	0.132231	3.23758e-09	rs62537319
5_53076210_A_C	0.0804474	0.018047	0.0216242	8.30095e-06	rs77640708	LOC105378966		8_4093784_C_G	-0.0774264	0.0131675	0.0415246	4.12041e-09	rs73186152	CSMD1
4_138447969_A_C	0.0236556	0.00531464	0.413589	8.56102e-06	rs9684994	PCDH18		3_95856010_C_T	0.126025	0.0217604	0.0148758	7.00999e-09	rs73181477
3_117427801_C_T	-0.0307065	0.00691213	0.175301	8.91157e-06	rs4345097			6_4927802_A_G	0.0780999	0.0134889	0.0376899	7.07617e-09	rs11758574	CDYL
								8_35416276_A_G	0.0801849	0.0138947	0.037044	7.92283e-09	rs148918874	UNC5D
								2_10634470_A_G	0.0817669	0.0142896	0.0349261	1.05686e-08	rs77828064
								2_2644566_C_T	0.0408488	0.00714186	0.155246	1.07251e-08	rs1545457
								19_41937095_A_G	0.0311669	0.00545073	0.3626	1.0833e-08	rs17318596	ATP5SL
								1_238827087_A_C	0.127069	0.022316	0.0135146	1.24601e-08	rs7546766
								7_158597252_C_T	-0.0360493	0.0063374	0.218889	1.28862e-08	rs2657315	ESYT2
								2_240174100_A_G	-0.0389639	0.00686991	0.176576	1.42039e-08	rs62188581	HDAC4
								19_35359089_C_T	0.127765	0.0225824	0.014162	1.54069e-08	rs71351796
								8_124712992_C_T	0.0300186	0.00531596	0.433335	1.64109e-08	rs6470175	ANXA13
								14_72799783_A_G	0.122463	0.0217969	0.0145802	1.93592e-08	rs150735533	RGS6
								12_130306177_A_G	-0.0496184	0.008832	0.0985626	1.93981e-08	rs89691	TMEM132D
								1_59633409_A_G	0.0397329	0.00708907	0.164596	2.09371e-08	rs61791364
								23_143590142_C_G	-0.062237	0.0111215	0.0409002	2.20192e-08	rs73232155
								2_209367651_A_C	0.128661	0.0230038	0.0127494	2.24107e-08	rs116195223
								20_16947769_G_T	0.0357151	0.00639166	0.213472	2.30979e-08	rs2068078	LOC105372543
								1_234706745_A_C	0.111702	0.0199981	0.0163889	2.33801e-08	rs79830174	LOC107985465
								6_10200047_A_G	-0.0356903	0.00640022	0.214325	2.46544e-08	rs112897266	LOC107983965
								6_79082191_A_G	0.110863	0.0199339	0.0178797	2.68547e-08	rs141837862	LOC105377865
								4_105185596_A_C	0.0976289	0.0175683	0.0238802	2.75405e-08	rs62331196
								14_34640142_A_G	0.110489	0.0198892	0.0176743	2.78439e-08	rs78754688	LOC102724945
								19_55207769_C_T	0.0706393	0.0127474	0.0444854	3.01211e-08	rs114126601
								18_24073359_A_G	0.100064	0.0180626	0.0216915	3.03999e-08	rs77333924	KCTD1
								7_30844750_A_C	0.0294732	0.00532553	0.437407	3.13694e-08	rs1990010	FAM188B INMT-FAM188B
								4_183009386_A_G	0.0391134	0.00709402	0.162016	3.53045e-08	rs28360678	TENM3
								9_1817458_A_G	0.141598	0.0257191	0.0100941	3.6945e-08	rs79396946	LOC105375951
								6_97226113_A_T	-0.029135	0.00529277	0.429707	3.71333e-08	rs12528865
								4_2783913_A_G	-0.0998818	0.0181503	0.0214889	3.74771e-08	rs13128628
								10_129805785_C_G	0.10363	0.0188954	0.0198693	4.16524e-08	rs117310576	PTPRE
								1_26137817_G_T	0.074033	0.0134989	0.038635	4.16599e-08	rs74753273	SEPN1
								8_140089800_C_T	-0.0334111	0.00609425	0.247561	4.21263e-08	rs7840126
								3_6198039_C_T	0.0946163	0.0172631	0.0227814	4.24996e-08	rs111820611	LOC105376942
								19_14649255_A_G	0.0560488	0.0102401	0.0673091	4.42972e-08	rs117879916	TECR
								12_89515524_A_C	0.105164	0.0192244	0.0192789	4.50866e-08	rs116923950
								10_37614013_G_T	0.0687841	0.0125905	0.0448695	4.69523e-08	rs193037489	LINC00993
								8_124754410_C_T	0.0286991	0.0052549	0.495855	4.74225e-08	rs1030590	LOC105375739
								14_34647943_C_T	0.05848	0.0107203	0.0623611	4.91336e-08	rs77558268	LOC102724945
								3_178521177_C_T	-0.126348	0.0233113	0.013318	5.98133e-08	rs115036559	KCNMB2 KCNMB2-AS1
								6_67090588_A_C	0.0600416	0.0111274	0.0594078	6.84587e-08	rs76519585
								6_5039787_G_T	0.081314	0.0150837	0.0297727	7.03792e-08	rs62385159	LYRM4 LYRM4-AS1
								11_46373752_C_T	-0.0908175	0.0168601	0.0247808	7.20925e-08	rs138116085	DGKZ
								23_146883854_A_G	0.0399105	0.00743499	0.0951805	7.99349e-08	rs150556805
								10_984923_C_G	0.0941069	0.0175425	0.0221972	8.14672e-08	rs117908125	LOC101927762
								14_72800775_A_G	0.0829695	0.0154708	0.0297483	8.21571e-08	rs117092013	RGS6
								5_124192486_C_T	-0.0411673	0.00767805	0.13274	8.27453e-08	rs28693668
								11_12246204_A_G	0.0404718	0.007576	0.136398	9.21945e-08	rs78986346	MICAL2
								13_56471149_A_G	0.0606439	0.0114008	0.0552082	1.0454e-07	rs17052626
								10_129760203_A_T	0.0533649	0.0100499	0.0741226	1.10017e-07	rs72845887	PTPRE
								6_137542091_C_G	0.0976698	0.0184059	0.0203574	1.1218e-07	rs141651468	IFNGR1
								13_98618609_A_C	0.0696053	0.0131249	0.0420256	1.14112e-07	rs78039536	IPO5
								2_61040651_C_T	-0.0388034	0.00732027	0.152612	1.15689e-07	rs35245715
								10_5595293_C_T	0.0474452	0.00895096	0.093858	1.15838e-07	rs12415024	LOC105376380
								17_2125168_A_G	0.138928	0.0262103	0.0105594	1.15884e-07	rs117268475	SMG6
								13_30934307_A_G	0.122833	0.0231788	0.0129216	1.16597e-07	rs77865215	LINC00426
								19_29462442_A_T	0.120223	0.0227154	0.0130885	1.21015e-07	rs117230319	LOC107985335
								2_238502591_A_G	0.0303835	0.00574608	0.29147	1.24298e-07	rs10929236	LOC105373958
								7_83779127_A_G	0.0553304	0.0104811	0.0662303	1.30269e-07	rs111354340	SEMA3A
								10_88212067_A_G	0.0781615	0.0148172	0.0312719	1.33159e-07	rs112162103	WAPL
								23_45828295_A_G	-0.0325672	0.00617916	0.145976	1.36522e-07	rs5952816
								4_138733223_C_T	-0.0722661	0.0137183	0.0388783	1.3848e-07	rs115744319
								14_57279583_C_T	0.0277365	0.00526927	0.477748	1.41567e-07	rs928109	OTX2-AS1
								17_13197795_A_T	0.0931174	0.0176941	0.0225962	1.4249e-07	rs140456170
								2_155180959_A_G	0.079911	0.0151961	0.0306555	1.45611e-07	rs112332038	GALNT13
								13_98255440_C_T	0.116847	0.0222442	0.0137884	1.50212e-07	rs140377010	LOC105370324
								8_93135453_C_T	0.0832943	0.0158874	0.0269137	1.58694e-07	rs112084879
								1_56442849_A_G	-0.0904945	0.0172726	0.0245718	1.61802e-07	rs114490206	LOC105378737
								7_5487109_C_G	0.0294902	0.00563684	0.31473	1.68525e-07	rs73059768
								10_119548360_A_G	-0.0372215	0.00713881	0.162505	1.8544e-07	rs7904377
								3_121946099_A_G	0.0314829	0.00604091	0.253221	1.87809e-07	rs7627468	CASR
								4_15910845_C_T	0.0939968	0.018045	0.0224932	1.90449e-07	rs62290789
								2_18495048_A_G	0.114827	0.0220537	0.0137322	1.92867e-07	rs114228826	LOC105373451
								19_17110326_C_T	-0.050329	0.00966649	0.0776648	1.93014e-07	rs76217667	CPAMD8
								3_21752387_A_C	0.0277566	0.00533181	0.397961	1.93721e-07	rs2171906	ZNF385D
								3_26363663_C_T	0.0769861	0.0147927	0.0308497	1.95338e-07	rs141106489
								2_76387187_A_G	0.0279233	0.00536689	0.388875	1.96845e-07	rs1440881
								1_24913029_A_G	0.0482582	0.0092767	0.087026	1.97697e-07	rs9660948	NCMAP
								9_18892718_A_C	0.0785585	0.0151091	0.030079	2.00553e-07	rs111418746	ADAMTSL1 LOC105375985
								3_107836538_C_T	-0.109819	0.021141	0.0166425	2.05825e-07	rs74698748	LOC105374031
								4_14799823_A_T	-0.0707302	0.0136213	0.0392361	2.08002e-07	rs114219242	LINC00504
								15_50716907_C_T	-0.0632595	0.0122136	0.0490501	2.23237e-07	rs55916227	USP8
								8_22261770_A_C	0.0657512	0.0127152	0.0446001	2.33455e-07	rs34489445	SLC39A14
								10_3248061_C_T	-0.0286015	0.00553657	0.343468	2.40008e-07	rs2814900
								9_88325589_C_T	0.100918	0.0195585	0.0181778	2.47973e-07	rs74840765	AGTPBP1
								11_91450430_A_G	-0.081999	0.0158944	0.0294912	2.49081e-07	rs117681561
								10_109545900_A_G	0.0442278	0.00858551	0.103847	2.59282e-07	rs7070552
								8_10541179_A_G	-0.0304474	0.00591283	0.265684	2.62164e-07	rs13275541	C8orf74
								16_25307119_C_G	-0.0269824	0.00524081	0.486534	2.6338e-07	rs13331720
								2_154138434_A_G	0.111442	0.0216466	0.0148602	2.63749e-07	rs112945233
								6_32686448_C_T	0.0279179	0.00542631	0.374765	2.68459e-07	rs13214711	LOC102725019
								3_145682534_A_C	0.0358223	0.00696447	0.171803	2.70398e-07	rs6786468
								18_47090731_A_G	0.113149	0.0220089	0.0152087	2.74039e-07	rs117974940	LIPG
								8_77662541_C_T	0.0615886	0.0119854	0.0491795	2.77564e-07	rs10504639	ZFHX4
								10_37874602_A_C	0.027147	0.00528384	0.423348	2.78901e-07	rs7917262
								1_180940912_A_G	0.0428742	0.0083512	0.108582	2.84671e-07	rs12740112	STX6
								7_126076553_G_T	0.0811947	0.0158164	0.0280339	2.8517e-07	rs73223096
								17_50754445_C_T	-0.0272443	0.0053101	0.421766	2.89611e-07	rs4794374
								11_19217378_C_T	0.0619694	0.0120792	0.0491995	2.90259e-07	rs11828825	CSRP3 LOC105376580
								17_50412385_A_G	0.0288404	0.00562255	0.314213	2.91524e-07	rs2631534
								17_2832220_G_T	0.134509	0.0262379	0.0101231	2.96018e-07	rs73976724	RAP1GAP2
								6_66649675_A_G	0.098691	0.0192561	0.0190266	2.98129e-07	rs113984777
								2_180562694_C_T	-0.0628314	0.0122602	0.0480623	2.98725e-07	rs62175187	ZNF385B
								4_79767349_C_G	0.110934	0.0216483	0.014688	2.99424e-07	rs75125651	BMP2K
								16_7664084_A_G	0.0586399	0.0114463	0.0569305	3.01523e-07	rs74367769	RBFOX1
								4_177079327_A_G	0.0747833	0.0146018	0.0325108	3.04004e-07	rs77377363	WDR17
								21_34808122_A_G	0.0388047	0.00758	0.137778	3.07511e-07	rs111321354	TMEM50B IFNGR2
								11_100996730_A_G	0.0923196	0.0180509	0.0215198	3.1569e-07	rs2020875	PGR
								6_32684831_A_T	-0.0313707	0.00613505	0.243196	3.17425e-07	rs9275639	LOC102725019
								1_54379443_C_G	0.0467903	0.00915189	0.0890783	3.18637e-07	rs76114672
								10_87530284_G_T	0.0288086	0.00563516	0.315361	3.19222e-07	rs2949381	GRID1
								2_139328799_C_T	0.105857	0.0207123	0.0159715	3.21722e-07	rs17648863	SPOPL
								11_71140995_C_T	-0.102144	0.0199885	0.0171636	3.22857e-07	rs113421746
								12_131188949_A_G	-0.0343687	0.00674586	0.185376	3.50186e-07	rs2632605	RIMBP2
								7_71680084_C_G	0.0353145	0.00693172	0.170554	3.5047e-07	rs9638642	CALN1
								4_40412715_G_T	0.0992678	0.0194904	0.0185023	3.53184e-07	rs116262642
								11_99483802_C_T	-0.0300812	0.00591691	0.265724	3.70759e-07	rs2047165	CNTN5
								6_10236329_A_T	-0.0288118	0.00567133	0.30979	3.78035e-07	rs6456295
								18_5703672_C_T	0.0327672	0.00645369	0.209875	3.83975e-07	rs4798396
								3_133602133_A_G	0.0369785	0.00728384	0.155417	3.85005e-07	rs1949882	RAB6B
								7_52728924_A_G	-0.0691167	0.0136162	0.0372155	3.86466e-07	rs73120130
								15_37381467_C_T	0.0944631	0.0186145	0.0190574	3.89238e-07	rs79130721	MEIS2
								2_231846655_C_T	0.0339317	0.00669024	0.189014	3.95172e-07	rs3115377
								18_71039196_A_G	-0.0586027	0.0115604	0.0538521	4.00486e-07	rs7243147
								2_76362994_A_G	-0.0273308	0.00539178	0.383542	4.01141e-07	rs35334161
								10_37558818_A_G	0.0264037	0.00520892	0.46933	4.01208e-07	rs1200816
								3_67692584_C_T	0.0471743	0.00930676	0.0880761	4.01457e-07	rs75746181	SUCLG2
								20_52169006_A_G	0.0560922	0.011071	0.0598983	4.06224e-07	rs6022581	LOC101927770
								20_6854018_A_G	0.0267675	0.00529287	0.425706	4.26505e-07	rs4813806
								2_61842788_A_G	-0.0269821	0.00533622	0.403032	4.28484e-07	rs10170652
								8_24220270_C_T	0.0450799	0.00892034	0.0946122	4.34772e-07	rs34222394	LOC101929294
								1_98814159_G_T	0.0655806	0.0129964	0.042826	4.52335e-07	rs61786220
								2_151728830_C_G	-0.0544385	0.010801	0.0638833	4.66576e-07	rs60338791
								4_60523328_A_G	-0.119489	0.0237276	0.0119807	4.77057e-07	rs72633582
								8_145016810_C_G	-0.0899988	0.0178847	0.0210791	4.86339e-07	rs138776721	PLEC
								9_82623065_A_G	-0.0265906	0.00528702	0.439261	4.93391e-07	rs11138454	LINC01507
								2_240164690_C_T	-0.0312274	0.00620918	0.231237	4.93811e-07	rs6712996	HDAC4
								4_122163771_A_G	0.0461199	0.00918427	0.0906367	5.13815e-07	rs35368229
								23_46181753_C_T	-0.0407358	0.00811476	0.0772781	5.18256e-07	rs59431030
								12_120848049_G_T	0.0329762	0.00656982	0.197962	5.19912e-07	rs2428383
								11_40658336_C_T	-0.0311609	0.00621172	0.228064	5.27751e-07	rs12798203	LRRC4C
								8_17764533_A_G	0.0869593	0.0173426	0.0238571	5.34017e-07	rs434695	FGL1
								20_11803198_C_T	-0.027288	0.00544328	0.376683	5.36941e-07	rs6040922	LINC00687
								11_84779189_C_T	0.0746963	0.0149103	0.0320247	5.46642e-07	rs61907776	DLG2
								1_239943599_C_T	0.0434505	0.00867473	0.103582	5.49056e-07	rs10925975	CHRM3
								5_98594671_C_T	0.102529	0.020491	0.0159299	5.64189e-07	rs77837819
								7_83883437_C_T	0.0964973	0.0193042	0.0182833	5.78549e-07	rs79529650	SEMA3A
								6_65246335_C_T	-0.0376428	0.00753183	0.139826	5.81351e-07	rs77102820	EYS
								8_10580154_A_C	0.0262378	0.00524993	0.473434	5.81635e-07	rs13278953
								13_91078579_A_G	0.0691922	0.0138527	0.0362611	5.90459e-07	rs76405753
								11_10436716_C_T	0.0736995	0.0147552	0.032054	5.90499e-07	rs140057056	CAND1.11
								11_94992335_C_T	0.0299782	0.00600257	0.255049	5.92299e-07	rs61893714
								7_143143108_C_T	-0.0487204	0.00975747	0.0796476	5.95677e-07	rs28375232	EPHA1-AS1
								10_1321404_A_C	0.0364511	0.00730073	0.148059	5.96708e-07	rs72762916	ADARB2
								4_22466495_A_C	0.0653267	0.0130881	0.0426826	6.01399e-07	rs17533181	ADGRA3
								7_158641337_C_T	-0.0276042	0.0055334	0.342694	6.09683e-07	rs2089230	WDR60
								1_242782232_A_G	0.0309551	0.00620606	0.231321	6.12137e-07	rs6694516
								21_25801642_G_T	-0.0307128	0.00615751	0.232905	6.12141e-07	rs2829068	LOC105372751
								18_45753742_C_T	-0.0307882	0.00617375	0.231396	6.15022e-07	rs8091287	ZBTB7C
								21_34784914_C_T	-0.0942901	0.018924	0.0190793	6.29123e-07	rs138128407	IFNGR2
								1_151334065_A_G	0.110907	0.0222767	0.0135386	6.42137e-07	rs151152019
								10_88269178_C_T	0.110167	0.0221663	0.0139761	6.71315e-07	rs111336872	WAPL
								6_111822447_A_G	-0.0265011	0.0053328	0.42772	6.73255e-07	rs12529158	TRAF3IP2-AS1
								21_28451730_C_G	0.0305816	0.00615739	0.23902	6.83002e-07	rs9647126
								2_133865776_C_T	0.0364093	0.00733284	0.148926	6.88004e-07	rs16848081	NCKAP5
								6_70951981_A_G	0.041368	0.00834231	0.110464	7.11128e-07	rs6455357	COL9A1
								13_91203822_C_T	0.0640562	0.0129177	0.042561	7.11133e-07	rs72642713
								11_18886795_A_G	0.116935	0.0235857	0.0115508	7.14608e-07	rs117487455
								2_1292216_A_G	0.102477	0.0206808	0.0163135	7.24558e-07	rs35972757	SNTG2
								7_55302541_A_G	0.0755618	0.0152628	0.0299228	7.4135e-07	rs940803
								5_103311780_C_T	0.0901158	0.0182026	0.0210373	7.41424e-07	rs72773242
								10_18313323_A_G	0.026489	0.00535145	0.413275	7.4456e-07	rs2497774	SLC39A12
								8_35307909_A_G	0.052504	0.0106142	0.0624837	7.57377e-07	rs77697789	UNC5D
								4_119696450_C_T	0.0894583	0.018087	0.0210736	7.5956e-07	rs116082064	SEC24D
								10_37489300_A_G	0.117497	0.0237567	0.0120153	7.60049e-07	rs142334328	ANKRD30A
								4_32256900_A_G	-0.0264824	0.00535615	0.398537	7.66204e-07	rs10866398
								9_88899574_A_G	0.110992	0.0224595	0.0137048	7.75683e-07	rs145057186
								4_2652053_A_G	-0.117184	0.0237184	0.0128101	7.80719e-07	rs141926929	FAM193A
								3_104357314_A_C	-0.0847537	0.0171604	0.0243057	7.87601e-07	rs1083408	LOC107986108
								7_33930118_C_T	-0.0275845	0.0055888	0.334646	8.00844e-07	rs315869
								4_129718550_C_T	0.115036	0.0233086	0.012662	8.02167e-07	rs77772537
								1_202504766_C_T	-0.0752265	0.0152448	0.0311371	8.05374e-07	rs187128875	PPP1R12B
								1_117813419_A_G	0.0952922	0.0193455	0.0179065	8.42328e-07	rs139098388
								12_51666529_C_T	0.0373522	0.00758761	0.139549	8.55361e-07	rs7296747
								15_59434181_C_T	0.0720508	0.0146418	0.0327096	8.63712e-07	rs190434463	MYO1E
								22_47943796_C_G	-0.11537	0.0234632	0.0122452	8.80832e-07	rs78024662
								9_104077757_C_T	-0.0308877	0.00628317	0.2257	8.85858e-07	rs12553507	PLPPR1
								4_138440775_A_C	0.0346366	0.00705151	0.165048	9.04124e-07	rs9330354	PCDH18
								9_71067802_A_G	0.0496438	0.0101094	0.0728168	9.09974e-07	rs12353500	PGM5
								17_50942313_A_G	-0.0256866	0.0052318	0.493227	9.14478e-07	rs35235425	LOC105371831
								3_27973792_C_T	0.115295	0.0235049	0.0128741	9.35893e-07	rs114294737
								3_89366234_A_G	-0.099525	0.0203027	0.0167972	9.50811e-07	rs77711020	EPHA3
								3_46702180_A_G	0.0739203	0.0150847	0.0296711	9.59163e-07	rs114452646
								17_27649178_A_T	-0.0777269	0.0158616	0.0286648	9.5918e-07	rs116974038
								15_33050423_C_T	0.0273887	0.00559379	0.320246	9.79216e-07	rs1258763
								2_153619501_A_G	-0.0614349	0.0125575	0.0456758	9.99177e-07	rs75928112
								18_75134499_A_G	0.11138	0.02277	0.0126495	1.00298e-06	rs6565966
								8_35350030_C_G	0.0453089	0.00926305	0.0876618	1.00397e-06	rs35546428	UNC5D
								1_171996937_A_T	-0.101469	0.0207451	0.0164096	1.00451e-06	rs141262289	DNM3
								9_87801394_C_T	0.0477023	0.00975507	0.0778379	1.01091e-06	rs170648
								7_86611013_A_G	0.120296	0.0246129	0.0115767	1.02365e-06	rs149115078	KIAA1324L
								20_53267635_C_G	-0.0258111	0.00528302	0.465831	1.03334e-06	rs2843	DOK5
								4_129710184_C_T	0.0999575	0.0204795	0.0159958	1.05887e-06	rs17013712
								9_90785029_C_G	0.0674739	0.0138288	0.0379334	1.06769e-06	rs10868721	LOC105376133
								3_22054202_A_T	0.0820386	0.0168194	0.0247957	1.07637e-06	rs79673189	ZNF385D
								6_129645750_A_G	-0.121974	0.0250101	0.0113305	1.07985e-06	rs148274825	LAMA2
								9_109119357_A_T	0.0614164	0.0125944	0.0435819	1.08261e-06	rs34433671
								7_97929046_A_G	0.0868973	0.0178243	0.0216739	1.0896e-06	rs75017268	BRI3 BAIAP2L1
								9_16787670_C_T	-0.0306763	0.00629239	0.224047	1.08999e-06	rs3927536	BNC2
								10_121115618_C_T	0.0515164	0.0105739	0.0643403	1.1073e-06	rs12770361	GRK5
								8_85128611_A_G	0.0516571	0.0106035	0.0630398	1.10925e-06	rs35874773	RALYL
								2_61364154_A_G	-0.0257756	0.00529343	0.425531	1.12243e-06	rs2049747	KIAA1841 LOC105374759
								20_57202098_C_T	0.0323974	0.00665478	0.187501	1.1285e-06	rs2141
								14_98839158_A_G	0.0524893	0.0107853	0.0615416	1.13727e-06	rs76834996
								1_99350932_C_G	0.0420616	0.008645	0.103171	1.14492e-06	rs35020184
								13_98756915_A_G	0.0285345	0.00586684	0.271895	1.15508e-06	rs12429085	LOC105370328
								5_83916098_C_T	0.0275879	0.00567345	0.308968	1.16121e-06	rs9293379
								17_27018863_A_G	0.0537295	0.0110532	0.0606882	1.1708e-06	rs150411101	SUPT6H
								2_48008231_C_T	-0.0854038	0.0175765	0.0222786	1.18288e-06	rs78731390	MSH6
								4_89249061_C_T	0.0524282	0.0107918	0.060974	1.18773e-06	rs4693211	LOC105369192
								11_8154319_A_G	0.0711277	0.0146482	0.0319025	1.20236e-06	rs117454663	RIC3
								10_11720308_A_G	0.0262357	0.0054044	0.381479	1.20988e-06	rs7920721	LOC105376412 LOC105376413
								18_56851396_A_G	0.0826703	0.0170316	0.0243426	1.21332e-06	rs62093971
								13_81909344_C_T	-0.0335946	0.00692202	0.176878	1.21727e-06	rs9318762	LOC105370282
								23_76808312_C_T	-0.03115	0.00641914	0.13405	1.22107e-06	rs56394234	ATRX
								9_77651173_C_T	0.100032	0.0206194	0.0160836	1.22932e-06	rs78054337
								3_145668070_G_T	0.0643615	0.0132685	0.0404533	1.23337e-06	rs62272604	LOC107986138
								17_5570184_C_G	-0.0410754	0.00847092	0.106767	1.24396e-06	rs34421885
								11_79492245_A_C	-0.0346701	0.00715108	0.159261	1.24868e-06	rs2851433
								3_95041832_A_T	0.0824767	0.0170153	0.0251987	1.25523e-06	rs7650879
								12_63645820_G_T	-0.0431724	0.00890669	0.0947598	1.25528e-06	rs6581479
								20_16878046_C_T	0.0311416	0.00642473	0.210269	1.25559e-06	rs73089568
								13_45616747_A_G	0.117077	0.0241753	0.0119545	1.28301e-06	rs17294621
								13_27021819_A_G	0.100184	0.0206871	0.0152658	1.28307e-06	rs77420330
								8_77705211_C_T	0.0500675	0.0103416	0.0698633	1.29273e-06	rs2254772	ZFHX4
								9_111590295_A_G	0.0468037	0.00966781	0.0769701	1.29382e-06	rs10979534
								4_45186139_A_G	0.0257591	0.00532191	0.432427	1.30019e-06	rs10938398
								12_127532519_A_T	-0.0462554	0.00955879	0.0825523	1.30784e-06	rs2111368	LOC101927592
								19_57434702_C_T	0.025755	0.00532508	0.409979	1.32437e-06	rs10413094
								7_140967168_A_G	-0.108044	0.0223395	0.014333	1.32502e-06	rs117315832	TMEM178B
								10_121281005_C_G	0.0279839	0.00578904	0.281998	1.34172e-06	rs59089817	RGS10
								2_67541369_A_G	0.0415988	0.00860823	0.103454	1.35194e-06	rs7606736
								10_67804408_A_G	-0.0266977	0.00552768	0.342832	1.36986e-06	rs7917997	CTNNA3
								22_22761286_C_T	0.0338386	0.00700696	0.16648	1.37349e-06	rs5758157	LOC101929255
								11_20899702_A_C	0.0770434	0.0159648	0.0275115	1.39758e-06	rs147444201	NELL1
								8_141958246_C_T	0.0821799	0.0170364	0.0235476	1.41196e-06	rs78866173	PTK2
								22_31077681_C_G	-0.0953001	0.0197622	0.0174276	1.42226e-06	rs141948589
								20_51853079_C_T	-0.0696475	0.0144428	0.0347205	1.42249e-06	rs79530897	TSHZ2
								19_30293452_A_C	-0.0299969	0.00622194	0.232198	1.43073e-06	rs12981651
								2_190274631_C_T	0.124521	0.0258355	0.010621	1.44067e-06	rs75434519	LOC101927252
								21_46316120_A_G	-0.0735639	0.015264	0.030775	1.4431e-06	rs77033838	ITGB2
								12_29358337_C_T	0.0313519	0.00650828	0.203691	1.45909e-06	rs10431273	FAR2
								8_142595826_G_T	0.0767479	0.0159418	0.0282661	1.48098e-06	rs609190
								2_228804641_A_G	-0.0261426	0.00543092	0.373047	1.48543e-06	rs2894645
								7_21937395_C_T	-0.0371983	0.00772791	0.135095	1.48664e-06	rs61114344	DNAH11
								16_26053575_A_T	0.0830447	0.0172536	0.0230358	1.48893e-06	rs143846722	HS3ST4
								1_239282611_A_G	0.0915588	0.0190364	0.0193334	1.51544e-06	rs149291615
								8_10645842_C_G	-0.0253431	0.00526955	0.447683	1.51782e-06	rs6998658	PINX1
								11_19223149_A_G	-0.0358702	0.00745904	0.145106	1.52072e-06	rs75264737	CSRP3 LOC105376580
								4_7103414_G_T	-0.0471866	0.00982112	0.0792894	1.55424e-06	rs113955367	FLJ36777
								3_121560871_A_T	-0.0415373	0.00864635	0.103103	1.55867e-06	rs12486310	EAF2
								18_13375907_C_T	0.0252645	0.00525995	0.441573	1.56532e-06	rs1893976	LDLRAD4
								10_130510893_A_T	-0.0340662	0.00709894	0.166805	1.6001e-06	rs34491106
								12_130306950_A_C	-0.0712192	0.0148414	0.0333463	1.60085e-06	rs78966161	TMEM132D
								4_149358504_A_T	-0.0251588	0.00524604	0.473787	1.62425e-06	rs2070949	NR3C2
								20_4983084_C_T	0.0342423	0.00714224	0.158793	1.63599e-06	rs2423084	SLC23A2
								1_61405690_A_G	-0.0725417	0.015132	0.0297972	1.63931e-06	rs113734157	NFIA-AS2
								1_79069174_C_G	-0.0520576	0.0108601	0.0620165	1.64284e-06	rs10493609
								12_9399110_G_T	-0.0794353	0.0165794	0.0255268	1.66177e-06	rs7301148	KLRG1
								6_68713761_A_G	-0.0997695	0.0208272	0.0157872	1.66876e-06	rs34500730
								12_84344407_A_T	0.0613156	0.0128019	0.0434411	1.67512e-06	rs74935223	LOC107984536
								20_61158870_C_T	-0.0285148	0.00595522	0.269196	1.68671e-06	rs4246446	MIR1-1HG
								11_44556587_C_T	-0.0751831	0.0157018	0.0290878	1.68681e-06	rs117480935
								7_54373318_G_T	-0.0840429	0.0175548	0.0227247	1.69292e-06	rs117738765
								8_10753312_C_G	-0.0259555	0.00542268	0.371117	1.70137e-06	rs11250084	XKR6
								2_198154547_A_G	0.0256567	0.00536053	0.396626	1.70346e-06	rs1429419	ANKRD44 ANKRD44-IT1
								23_56447087_A_C	0.0913364	0.0190885	0.0144794	1.71474e-06	rs144588043
								1_50718961_C_T	-0.0544518	0.0113818	0.0561661	1.72154e-06	rs58673429	LOC105378711
								11_45128226_C_T	0.0579555	0.0121281	0.0469979	1.76916e-06	rs76953221	PRDM11 LOC105376652
								5_15271733_C_T	0.0928553	0.0194359	0.0175936	1.77883e-06	rs141774173
								12_105653284_C_G	0.0464688	0.0097268	0.0768961	1.77985e-06	rs73181825
								4_188340959_A_C	-0.0287007	0.00600862	0.254278	1.78701e-06	rs13131597	LOC339975 LOC102723920
								4_16980422_C_T	0.0793755	0.0166195	0.0252571	1.79201e-06	rs141964852
								3_2281312_A_G	-0.0838621	0.0175603	0.0243658	1.79524e-06	rs142173919	CNTN4
								5_31067897_C_T	0.0318945	0.00668	0.193753	1.80463e-06	rs10063746
								4_78119014_A_G	-0.103008	0.0215753	0.0150905	1.80731e-06	rs75014541
								8_17297610_G_T	-0.0842143	0.0176447	0.0227365	1.82125e-06	rs77985162
								14_31350345_C_G	0.0863258	0.0180909	0.0221595	1.83034e-06	rs77509594	COCH LOC100506071
								16_50449156_C_T	0.0934211	0.0195787	0.0183225	1.8322e-06	rs116964891
								3_29392199_C_T	-0.0781597	0.0163829	0.0265976	1.83902e-06	rs115132475	RBMS3
								13_49418258_A_G	-0.0780999	0.0163721	0.0269869	1.84374e-06	rs9535092
								1_27164106_A_G	0.0551842	0.0115698	0.0532393	1.84953e-06	rs56028085	ZDHHC18
								5_58599516_A_G	-0.0902102	0.0189188	0.0194344	1.86238e-06	rs138774606	PDE4D
								11_45336944_A_T	0.0610757	0.0128089	0.0425608	1.86274e-06	rs76642352
								4_39686332_A_G	0.0249261	0.00522895	0.491348	1.87477e-06	rs6531735
								1_2582060_C_G	0.0839859	0.0176205	0.0229074	1.87988e-06	rs142838901	TTC34
								3_170863221_C_T	0.0789447	0.0165718	0.0254944	1.90406e-06	rs73169781	TNIK LOC105374216
								18_13390244_A_G	0.0266435	0.00559327	0.321445	1.90706e-06	rs748733	LDLRAD4
								6_111458894_C_T	-0.0274988	0.00577309	0.29119	1.90915e-06	rs10457233	SLC16A10
								15_59422810_A_G	0.0722451	0.0151761	0.0303898	1.93613e-06	rs146483144
								4_180003053_C_T	-0.0258538	0.00543366	0.370721	1.95885e-06	rs56284613
								15_80120033_A_C	-0.0802881	0.0168806	0.0254619	1.97676e-06	rs71409255
								22_20994186_C_T	0.0597371	0.0125635	0.0460239	1.99094e-06	rs2539918
								20_56706668_A_G	-0.110448	0.0232341	0.0123437	2.00193e-06	rs141704765	LOC107985434 LOC107987284
								9_73082532_A_G	0.0607671	0.0127953	0.0428043	2.04711e-06	rs17456039	LOC101927086 LOC105376079
								8_14522671_C_T	-0.0993164	0.020913	0.0149037	2.04856e-06	rs146693942	SGCZ
								11_68522216_C_T	0.0637172	0.0134185	0.0384534	2.05421e-06	rs75022915	CPT1A
								3_11549427_A_T	0.0683148	0.0143872	0.0353986	2.05593e-06	rs568945044	ATG7
								11_47374911_C_T	-0.0781483	0.0164612	0.0264638	2.06483e-06	rs6485752	MYBPC3
								15_36602070_C_T	0.113283	0.0238654	0.0125362	2.07167e-06	rs117463244	LOC105370767
								5_122430766_A_G	-0.0621343	0.0130929	0.0419653	2.08297e-06	rs13170698	PRDM6
								7_158241847_A_T	0.0453291	0.00955199	0.0803438	2.08446e-06	rs7784413	PTPRN2
								5_63697707_A_G	-0.0807938	0.0170299	0.0252672	2.09756e-06	rs182140441
								5_120644282_C_T	-0.106904	0.0225375	0.0138848	2.10632e-06	rs78359646
								22_30301604_A_G	0.118451	0.0249732	0.0104039	2.10899e-06	rs142029634	MTMR3
								8_2418042_A_G	0.0380368	0.00802232	0.122469	2.12748e-06	rs61043774	LOC101927815
								2_75033118_C_T	0.0579438	0.0122226	0.0464738	2.13427e-06	rs78404735
								21_32616868_C_G	0.0445974	0.0094076	0.0855121	2.1359e-06	rs56076733	TIAM1
								9_73310758_A_G	0.0282461	0.00595898	0.264357	2.14111e-06	rs7870794	TRPM3 LOC105376078
								6_155542602_C_T	-0.0443925	0.00936682	0.0867604	2.14898e-06	rs17086062	TIAM2
								12_89687490_C_T	-0.0248123	0.00523558	0.471099	2.15071e-06	rs2638466
								8_91949099_C_T	0.0947983	0.0200074	0.0180026	2.16152e-06	rs117746593	NECAB1 LOC105375634
								20_45615880_A_G	0.0631549	0.0133295	0.0394948	2.1636e-06	rs78083971	EYA2
								8_138001128_A_C	-0.107146	0.0226193	0.0141273	2.17453e-06	rs142512935	LOC107986980
								6_9299372_G_T	0.0576794	0.0121858	0.0485067	2.21377e-06	rs80232597
								2_202950343_C_T	-0.0256812	0.00542691	0.371012	2.22591e-06	rs11683633	KIAA2012
								1_51383369_A_G	0.0988297	0.0208924	0.0161154	2.2457e-06	rs138160522	FAF1
								2_183901533_A_C	-0.102997	0.0217837	0.01481	2.27072e-06	rs79734073	NCKAP1
								7_31880170_A_C	-0.102575	0.0216961	0.0150876	2.27433e-06	rs4720047	PDE1C
								23_22650681_A_T	0.0857412	0.0181396	0.0145668	2.28661e-06	rs12156853	PTCHD1-AS
								4_96354161_A_C	-0.027747	0.00587045	0.269707	2.28867e-06	rs4428296	UNC5C
								18_54001774_C_G	-0.0782058	0.0165486	0.0245844	2.29685e-06	rs80136295
								17_21500803_A_G	-0.0543864	0.0115218	0.0546876	2.36033e-06	rs113939982
								20_3658931_C_T	-0.0310716	0.00658294	0.20011	2.36336e-06	rs487377	ADAM33
								2_173297051_A_T	0.0632534	0.0134057	0.039725	2.3822e-06	rs115155726	ITGA6
								18_76988674_A_G	0.100392	0.0212812	0.0155046	2.39408e-06	rs73002025	ATP9B
								23_146885148_A_C	0.0267274	0.00566607	0.185709	2.39747e-06	rs5952066
								2_75074967_C_T	0.0290239	0.00615414	0.239208	2.40873e-06	rs681900	HK2
								6_31619153_C_T	-0.0853885	0.0181069	0.0221476	2.41291e-06	rs138039007	BAG6 APOM
								8_17429101_A_G	-0.0446011	0.00945857	0.0848355	2.41751e-06	rs71526136
								13_112597785_C_T	-0.0342531	0.00726605	0.154572	2.4327e-06	rs61955529
								6_39086421_C_T	0.0725708	0.0153972	0.0300244	2.44323e-06	rs141472887
								7_21203826_A_G	0.104972	0.0222721	0.0137477	2.44415e-06	rs117044501
								12_23657065_A_T	-0.0250915	0.00532432	0.435012	2.45085e-06	rs2418110
								16_11279158_A_G	-0.0732032	0.01554	0.0280942	2.47489e-06	rs75978280	CLEC16A
								4_39274338_C_T	0.093517	0.0198555	0.0172063	2.48396e-06	rs35420183	WDR19
								7_84569687_A_C	0.101116	0.0214716	0.0139174	2.4912e-06	rs117952891
								2_199646763_C_T	0.0326301	0.00693132	0.173059	2.51165e-06	rs13025012
								21_47419277_G_T	0.027188	0.00577737	0.291648	2.53245e-06	rs13048481	COL6A1
								9_101672812_C_T	0.0396061	0.00841663	0.108702	2.53548e-06	rs12379516
								5_10847150_A_T	0.0249371	0.0052998	0.443553	2.54056e-06	rs10062683
								4_119267145_C_T	0.0925795	0.0196789	0.0180013	2.5503e-06	rs139534073	PRSS12
								15_66279680_A_C	0.10268	0.0218356	0.0143736	2.57636e-06	rs116051360	MEGF11
								10_135034279_A_G	-0.061178	0.0130111	0.0433804	2.58176e-06	rs138609386	KNDC1 LOC105378573
								7_158527838_A_G	-0.0377392	0.00802732	0.120291	2.59015e-06	rs3816458	ESYT2
								2_170326643_A_T	0.0452599	0.00962751	0.0791336	2.59326e-06	rs76811471
								4_104250010_A_G	0.0897277	0.0190889	0.0182036	2.60071e-06	rs6848384
								5_176481831_A_C	0.0585094	0.0124505	0.0464303	2.61563e-06	rs17078748	ZNF346
								7_14517278_C_T	0.0891243	0.0189893	0.0190869	2.69305e-06	rs142463236	DGKB
								9_101678036_C_T	0.0245173	0.00522544	0.479567	2.71251e-06	rs7470221
								19_42952600_A_G	0.101033	0.0215431	0.0146476	2.74079e-06	rs192750905	LIPE-AS1
								7_70942107_A_C	0.038002	0.0081044	0.117569	2.75047e-06	rs28410340	WBSCR17
								14_51402055_A_G	0.0273687	0.00583705	0.276829	2.75402e-06	rs3818871	PYGL
								9_113632058_A_G	0.094362	0.0201299	0.0173445	2.76963e-06	rs10980604
								9_20555572_A_C	0.0909207	0.0194065	0.0185185	2.80477e-06	rs78124864	MLLT3
								20_2511518_C_T	0.0658473	0.0140568	0.0370395	2.81403e-06	rs57481881
								6_147730324_G_T	0.0261027	0.00557241	0.334706	2.81554e-06	rs593289
								6_56665578_A_G	0.117075	0.0249984	0.0109177	2.82928e-06	rs182506058	DST
								8_4656445_C_T	-0.0248324	0.00530395	0.416236	2.84871e-06	rs1457179	CSMD1
								13_106906594_C_G	0.111043	0.0237186	0.0124574	2.85118e-06	rs77711174	LOC107984626
								23_29374337_A_G	-0.020432	0.0043652	0.479571	2.86559e-06	rs5926957	IL1RAPL1
								8_140024703_C_T	-0.0361407	0.00772689	0.136662	2.91347e-06	rs13257708
								15_61834227_C_T	-0.0244416	0.00522672	0.45315	2.92756e-06	rs11071612	LOC107984782
								1_57213375_A_G	-0.0294145	0.0062907	0.218353	2.93342e-06	rs857115	C1orf168
								16_83940877_C_T	0.0552324	0.0118138	0.0507125	2.94239e-06	rs3815809	MLYCD
								4_150009125_G_T	0.0852338	0.0182332	0.0201044	2.9508e-06	rs75476585
								9_20392924_C_T	0.0890036	0.0190489	0.0191229	2.98357e-06	rs2891147	MLLT3
								16_58368731_C_G	-0.0632832	0.013546	0.0390222	2.993e-06	rs11862529
								12_43430504_G_T	-0.0250113	0.00535389	0.411043	2.99476e-06	rs1167124
								12_89262076_C_T	0.0980447	0.0209878	0.0159795	2.99627e-06	rs117846794
								16_62138558_A_G	-0.0537499	0.0115075	0.0557689	3.00604e-06	rs12928526
								8_1451150_A_G	0.116409	0.0249287	0.0110725	3.02328e-06	rs140069646	DLGAP2
								23_126536699_G_T	-0.0926321	0.019841	0.0116338	3.0371e-06	rs149129708
								11_41051865_C_G	-0.101855	0.0218229	0.0157215	3.05755e-06	rs141029793	LRRC4C
								10_31435733_C_T	-0.0978951	0.0209749	0.0160811	3.05905e-06	rs145875838	LOC105376481
								11_117410423_A_G	0.0351007	0.00752067	0.14244	3.0593e-06	rs2509004	DSCAML1
								16_74854684_C_G	0.0951956	0.0203987	0.0173678	3.06656e-06	rs7199087
								5_174319129_A_G	0.0364411	0.00780902	0.130235	3.06965e-06	rs2080838
								23_8131695_A_G	-0.0663086	0.0142095	0.025831	3.07037e-06	rs7883949	LOC107985675
								16_81698264_C_T	0.111619	0.0239204	0.0125322	3.07376e-06	rs60024935	CMIP LOC100129617
								5_141835554_A_T	0.026487	0.00567804	0.311948	3.09545e-06	rs997833	LOC101926941
								1_55375388_A_G	0.0525837	0.0112724	0.0569208	3.09549e-06	rs11206462	LOC107984959
								5_68333488_C_G	0.0938373	0.0201223	0.0172436	3.11748e-06	rs7732817
								11_126666122_C_T	0.0332238	0.00712542	0.161038	3.12723e-06	rs11823187	KIRREL3
								2_237609808_A_G	-0.0881498	0.0189063	0.0197264	3.13092e-06	rs115878025
								2_20799837_A_G	0.0504159	0.0108136	0.0643337	3.13376e-06	rs16987880	HS1BP3
								6_111587266_C_T	-0.0272273	0.00584029	0.285735	3.13854e-06	rs11153279	MFSD4B
								15_45872658_A_G	0.121546	0.0260772	0.0102367	3.15302e-06	rs74327326
								2_221706726_C_G	-0.0266885	0.0057277	0.290301	3.17576e-06	rs35374676	LOC107985988 LOC107985990
								9_19746830_C_T	0.106365	0.022838	0.0134407	3.20949e-06	rs72687726	SLC24A2
								16_83932401_A_C	0.0748781	0.0160798	0.0260877	3.22067e-06	rs145585258	MLYCD
								4_6173754_A_C	-0.0677316	0.014546	0.0333625	3.22488e-06	rs9637549	JAKMIP1
								16_1492860_C_T	-0.0798943	0.0171662	0.0245034	3.25991e-06	rs113953823	CCDC154
								8_95235633_A_C	-0.025228	0.00542154	0.3754	3.27367e-06	rs2448910
								5_161894838_C_T	0.0773218	0.0166172	0.0260541	3.27649e-06	rs116648541
								2_137304844_A_G	0.0766744	0.0164792	0.0265246	3.28129e-06	rs114090364	LOC105373633
								12_128404626_G_T	0.0319363	0.00686492	0.17623	3.29239e-06	rs2699088	LINC00507 LINC00508
								2_171872736_C_T	-0.055197	0.0118666	0.0503926	3.30307e-06	rs79259181	TLK1
								14_23691428_C_T	-0.0759347	0.016335	0.0267489	3.34907e-06	rs34425415	RNF212B
								5_10811180_C_T	-0.068705	0.0147809	0.0337357	3.35494e-06	rs77780265
								6_131472148_A_G	-0.0272479	0.00586257	0.275726	3.3623e-06	rs12204474	AKAP7
								2_227225798_C_T	0.0350836	0.0075487	0.142958	3.36468e-06	rs77402945
								4_132978550_C_T	0.0319018	0.00686936	0.178058	3.42312e-06	rs1961156	LOC107986236
								4_39480266_C_T	0.0794199	0.0171063	0.0239743	3.44575e-06	rs13118496	LOC401127
								9_96896517_G_T	0.0803439	0.0173076	0.0233514	3.45563e-06	rs10993065
								21_37856514_C_T	0.0721332	0.0155426	0.0292027	3.47469e-06	rs75921250	CLDN14 LOC105369301
								11_71241742_A_G	-0.0243553	0.00524846	0.496512	3.48321e-06	rs4944081
								4_126673711_C_G	0.0695549	0.0149895	0.0326284	3.48713e-06	rs111766195
								5_128023335_A_G	-0.110175	0.0237506	0.0121351	3.51061e-06	rs146669417	LOC105379168
								23_142821177_A_T	0.100234	0.0216104	0.0106503	3.52136e-06	rs55710636
								2_44362969_C_T	-0.0793977	0.0171214	0.0249915	3.53665e-06	rs74344741
								12_128404530_A_C	0.0319073	0.00688589	0.175154	3.5987e-06	rs11059416	LINC00507 LINC00508
								8_126693364_A_G	-0.0442336	0.00954668	0.0836253	3.60442e-06	rs13259175
								2_214806681_A_C	0.0243373	0.00525355	0.447563	3.61919e-06	rs12470022	SPAG16
								16_75583748_A_G	0.123719	0.0267085	0.0102256	3.62537e-06	rs117926862	TMEM231
								4_6007942_C_T	-0.0287064	0.00619739	0.227592	3.62877e-06	rs28422933	C4orf50
								11_122520908_A_G	-0.0275925	0.00595814	0.258095	3.64547e-06	rs12361127
								9_15952378_C_T	-0.0852098	0.0184052	0.0201936	3.67033e-06	rs62546567	CCDC171
								1_12586892_A_G	0.0726912	0.0157075	0.0284367	3.70347e-06	rs760942	LOC105376744
								13_28961282_C_G	0.0636617	0.0137576	0.0365153	3.71068e-06	rs77920963	FLT1
								3_165553256_G_T	-0.0669129	0.0144649	0.0337859	3.73793e-06	rs77284837	BCHE
								1_56459687_C_T	-0.101488	0.0219393	0.0146398	3.73796e-06	rs151258259	LOC105378737
								1_157643579_A_G	-0.0243764	0.00527003	0.452697	3.74496e-06	rs10908587
								1_175384090_A_G	0.0480857	0.0103964	0.0689128	3.74948e-06	rs71645245	TNR
								1_117783083_C_T	0.0353205	0.00763717	0.135308	3.75702e-06	rs6700320
								4_176488434_C_T	0.0295224	0.00638351	0.213957	3.7574e-06	rs11941314
								8_52958517_A_G	0.0290894	0.00629087	0.222257	3.77058e-06	rs2263869
								9_83799431_C_G	0.0519977	0.0112451	0.0579884	3.77139e-06	rs17270957
								5_174765800_C_T	-0.0903193	0.0195331	0.0188105	3.77345e-06	rs2471013
								19_55218368_A_G	0.0391698	0.00847355	0.106447	3.79725e-06	rs12386128	LILRP2
								2_161061543_C_G	0.0309049	0.00668616	0.190244	3.80428e-06	rs72623111
								5_153238430_C_T	0.0995942	0.0215728	0.0149109	3.90741e-06	rs112986701
								1_218731401_A_G	0.0435991	0.00944401	0.08193	3.90895e-06	rs76275785
								10_48395086_A_G	-0.0309488	0.00670409	0.19296	3.91242e-06	rs1902716
								6_125498903_C_G	-0.0407	0.00881639	0.0986823	3.91243e-06	rs73771254	TPD52L1 LOC100126584
								5_146046418_A_G	0.0650378	0.0140974	0.036845	3.96801e-06	rs3096085	PPP2R2B
								2_209587459_G_T	0.0569534	0.0123474	0.0473792	3.98494e-06	rs55754484	LOC101927960
								12_28881455_A_T	-0.032756	0.00710209	0.163228	3.99306e-06	rs12366782	LOC105369711
								2_134172297_A_G	0.0994918	0.0215729	0.014917	3.99836e-06	rs75380752	NCKAP5
								2_33669515_C_G	-0.0826127	0.0179164	0.0221086	4.01533e-06	rs658692	RASGRP3
								1_240453610_A_G	0.0737205	0.015988	0.0276439	4.01573e-06	rs10926199	FMN2
								2_100192529_C_G	-0.0321921	0.00698178	0.169786	4.01787e-06	rs6716495	AFF3
								7_71730575_A_G	0.0411995	0.00893679	0.093493	4.03284e-06	rs7782517	CALN1
								5_99821274_A_T	-0.0245184	0.00531892	0.404439	4.04154e-06	rs6595245
								1_242801040_A_T	0.0242657	0.00526437	0.47259	4.04589e-06	rs4658842
								17_50659852_A_G	0.0761119	0.0165132	0.025915	4.0509e-06	rs184745
								6_85904432_C_T	0.0284845	0.00619027	0.23392	4.20299e-06	rs10944076
								2_64872736_A_C	0.0421689	0.00916429	0.0899836	4.20424e-06	rs4671603	SERTAD2 LOC105374775
								6_85912084_C_T	-0.0241607	0.0052515	0.475647	4.21873e-06	rs9342013
								1_77180712_C_T	0.0404795	0.00879902	0.0994838	4.22411e-06	rs61784837
								7_151415554_C_T	-0.089423	0.0194491	0.0186195	4.27844e-06	rs10952317	PRKAG2
								3_30570063_C_T	-0.0531961	0.0115726	0.0537821	4.30041e-06	rs9821755
								19_13632542_A_G	0.10235	0.0222682	0.0135135	4.31086e-06	rs59309939	LOC107985287
								10_115179506_A_T	0.108752	0.0236617	0.012724	4.31317e-06	rs76314549
								11_19081648_C_G	0.0776627	0.0168991	0.0237039	4.32237e-06	rs75237301	MRGPRX2
								3_57184540_C_T	0.0725053	0.0157789	0.0272992	4.33466e-06	rs77157477	IL17RD LOC105377101
								22_46940594_A_G	0.0910001	0.0198075	0.0185089	4.35201e-06	rs112932776
								21_25604610_C_T	-0.0366786	0.00798382	0.1251	4.35455e-06	rs7283422
								4_86437368_C_G	0.0386774	0.00842083	0.106339	4.37649e-06	rs72654065	ARHGAP24
								1_22502885_A_C	-0.114754	0.0249845	0.0107882	4.37763e-06	rs114328394
								14_77695976_G_T	0.0284888	0.00620303	0.230818	4.38385e-06	rs28735199	TMEM63C
								9_81144279_A_G	-0.0267469	0.00582409	0.280774	4.38907e-06	rs7871425
								6_98076205_A_G	0.0932073	0.0203006	0.0172781	4.41235e-06	rs117512985	LOC101927314
								1_216227374_A_C	0.0580126	0.0126362	0.0446295	4.41993e-06	rs17646418	USH2A
								2_217842874_A_G	0.0286372	0.0062388	0.226964	4.43748e-06	rs4672816	LOC101928278
								7_45387067_C_T	0.0446774	0.00973427	0.0777859	4.44755e-06	rs11972520
								11_10409666_G_T	-0.11455	0.0249707	0.0114594	4.49692e-06	rs139820121	CAND1.11
								8_140067376_A_C	-0.0487586	0.0106289	0.0649703	4.4975e-06	rs73721339
								9_88316886_C_T	-0.0260376	0.00567614	0.309445	4.50106e-06	rs1359712	AGTPBP1
								7_71614834_C_T	0.0789319	0.0172077	0.0230992	4.50523e-06	rs139454718	CALN1
								13_98151554_C_T	0.0812259	0.0177151	0.0223309	4.54641e-06	rs79116187
								1_49715153_A_T	0.0909777	0.0198435	0.0171427	4.55415e-06	rs116738856	AGBL4
								2_43089223_C_T	0.0690202	0.0150547	0.0311601	4.55675e-06	rs530621359
								2_1278460_A_G	0.0656914	0.0143303	0.0353508	4.56857e-06	rs71440643	SNTG2
								3_145666094_C_T	0.0795688	0.0173602	0.0226365	4.58385e-06	rs62272603	LOC107986138
								5_106871960_C_T	0.108825	0.0237462	0.0122473	4.59617e-06	rs144703296	EFNA5
								3_103492780_C_T	-0.072363	0.0157904	0.029641	4.59897e-06	rs76135755
								2_69106992_A_G	-0.0504587	0.0110117	0.060919	4.60863e-06	rs10208768	LOC105374792
								2_198203539_A_G	-0.0607362	0.0132553	0.0411938	4.61386e-06	rs75570882
								10_135027718_C_T	-0.0416792	0.00909677	0.0933544	4.61999e-06	rs78397436	KNDC1
								9_28404815_C_G	-0.0578348	0.0126242	0.0465658	4.63075e-06	rs74544964	LINGO2
								7_35326018_A_G	0.0260261	0.00568119	0.307117	4.6345e-06	rs6976419
								7_53496814_A_G	-0.0317017	0.00692023	0.176146	4.63644e-06	rs9656683
								7_51946972_G_T	0.0260499	0.00568721	0.298584	4.64915e-06	rs917804
								16_83316483_G_T	0.0798863	0.0174456	0.0219497	4.67756e-06	rs74455940	CDH13
								22_22782150_A_G	0.0323985	0.00707609	0.163	4.69023e-06	rs56060925
								5_37481811_C_T	0.0274816	0.00600226	0.252746	4.69125e-06	rs12188658	WDR70
								12_130851846_A_G	-0.0818253	0.0178724	0.0220068	4.69671e-06	rs138493946	PIWIL1
								16_59876920_C_T	0.0499967	0.0109215	0.0621196	4.70728e-06	rs6500068
								2_64313380_C_T	0.0388634	0.00848954	0.106143	4.70812e-06	rs75721007
								3_36652868_C_T	-0.0383426	0.00837945	0.11048	4.75366e-06	rs76618785
								12_3117336_C_G	0.0611812	0.0133737	0.0400829	4.77771e-06	rs11062455	TEAD4
								11_21228766_A_T	0.0831493	0.0181768	0.0214357	4.7836e-06	rs75872865	NELL1
								18_11551321_C_T	0.0469436	0.0102628	0.0693289	4.79041e-06	rs79239471
								4_157005385_A_T	-0.0285979	0.00625319	0.228642	4.80955e-06	rs199725400
								15_24356666_C_T	0.0659385	0.0144217	0.0349022	4.83604e-06	rs145321425	LOC105370733
								10_127431047_C_T	0.0376999	0.00824849	0.112324	4.87468e-06	rs72839211	EDRF1
								6_160521885_C_T	0.0451689	0.00988424	0.0748057	4.89163e-06	rs146203232	IGF2R
								20_33810282_A_T	-0.117591	0.0257325	0.0110806	4.89275e-06	rs6060311
								3_50688640_C_T	-0.113317	0.0248015	0.0115688	4.91101e-06	rs112870327
								6_147462509_A_G	0.107888	0.0236182	0.0120144	4.93365e-06	rs6939884	STXBP5-AS1
								6_17232489_G_T	0.0910232	0.0199274	0.0171537	4.93941e-06	rs111841379
								15_83057480_C_G	0.0550352	0.012049	0.0501091	4.94276e-06	rs116417818	UBE2Q2P2
								16_78058388_C_G	-0.0382051	0.00836521	0.111967	4.95377e-06	rs60539637	CLEC3A
								1_11934476_G_T	0.0499396	0.0109384	0.0616742	4.9924e-06	rs34293975
								1_2753870_A_C	0.0905572	0.0198427	0.0174767	5.0344e-06	rs112784516
								5_142394950_C_T	-0.104322	0.022859	0.0131455	5.03535e-06	rs245853	ARHGAP26
								11_70725235_A_G	0.0263074	0.00576503	0.287641	5.04607e-06	rs10899616	SHANK2
								7_79880743_C_G	-0.0410645	0.00900211	0.0948534	5.08513e-06	rs113748460	LOC107986743
								8_110961518_A_G	0.0882771	0.0193531	0.0190636	5.09118e-06	rs77886662
								5_72622024_C_T	-0.0666338	0.0146116	0.0326568	5.117e-06	rs74799010
								3_67712363_A_G	-0.0460437	0.0100977	0.0705751	5.13017e-06	rs76599332	SUCLG2-AS1
								2_39608497_A_C	0.0593652	0.01302	0.0423212	5.13679e-06	rs72801472	MAP4K3
								4_7808922_A_G	-0.0261965	0.005746	0.293922	5.14743e-06	rs4689867	AFAP1
								6_97145600_C_T	-0.0268907	0.00589867	0.272721	5.15537e-06	rs9386745
								10_130896679_A_G	-0.0313303	0.00687541	0.17507	5.20238e-06	rs4750735
								1_229185347_C_G	0.0983187	0.0215772	0.0143697	5.20882e-06	rs144238260
								18_73299176_A_G	-0.0811664	0.0178137	0.0227854	5.21354e-06	rs142656595
								18_4729284_C_T	0.0617936	0.0135624	0.0375838	5.21747e-06	rs148021007
								10_129765131_A_G	0.0565205	0.0124079	0.0465832	5.24395e-06	rs72845895	PTPRE
								4_147056235_A_T	0.0259637	0.00569992	0.311607	5.24593e-06	rs7695415
								11_102062308_C_G	0.0649174	0.014253	0.0353205	5.25785e-06	rs61893578	YAP1
								3_2440368_C_G	-0.0446115	0.00979635	0.0785213	5.27653e-06	rs72996079	CNTN4
								12_83274061_C_G	0.0238241	0.00523163	0.486062	5.27705e-06	rs1703109	TMTC2
								11_123082443_C_T	0.0378719	0.00831683	0.111363	5.28236e-06	rs78359976
								1_159705223_C_T	0.0562459	0.012354	0.0470664	5.30266e-06	rs560061413
								6_47916666_C_T	0.0673043	0.014784	0.0316392	5.31097e-06	rs6901235	PTCHD4
								8_81548339_C_T	0.0921781	0.0202482	0.017318	5.31383e-06	rs2291163	ZNF704
								12_15461045_C_T	-0.0914067	0.0200805	0.0173534	5.32393e-06	rs34422515
								6_38286539_G_T	0.0802203	0.017624	0.0229513	5.33029e-06	rs114537396	BTBD9
								4_4346558_G_T	-0.0510688	0.01122	0.057937	5.33463e-06	rs73195895
								11_24814922_C_T	0.104385	0.0229375	0.0120293	5.35313e-06	rs55881269	LUZP2
								16_64955053_C_T	0.0928045	0.0203979	0.0167015	5.38208e-06	rs78253604
								1_48109075_A_G	0.0606366	0.0133288	0.0390487	5.39293e-06	rs114517949
								8_30753494_A_G	-0.0525882	0.0115611	0.0536569	5.40725e-06	rs113074419	TEX15 LOC105379357
								2_159634597_C_G	-0.0930737	0.0204644	0.0174921	5.42421e-06	rs6724398
								3_122040880_C_T	-0.0750193	0.0164975	0.0250402	5.44399e-06	rs114973994
								11_69286808_C_T	0.107604	0.0236643	0.0122764	5.44965e-06	rs188088268
								3_169667249_G_T	-0.111064	0.0244341	0.011245	5.49247e-06	rs115702534	LOC100128164
								6_31618511_A_G	-0.0859534	0.018911	0.0202138	5.49984e-06	rs115470510	BAG6 APOM
								19_1048691_C_T	0.101978	0.0224535	0.0136948	5.59001e-06	rs143177112	ABCA7
								3_169354498_C_G	-0.025909	0.00570496	0.297972	5.59623e-06	rs1895031	MECOM
								13_98754803_C_T	0.0238555	0.00525412	0.454796	5.62708e-06	rs518895	LOC105370328
								5_3160876_C_T	0.0866134	0.0190816	0.0186061	5.66001e-06	rs13159224
								7_33574546_C_T	0.0394115	0.00868318	0.0999885	5.66742e-06	rs10263476	BBS9
								16_4999080_A_G	0.110508	0.0243496	0.0106944	5.67907e-06	rs117597908
								3_145888457_G_T	-0.032421	0.00714432	0.157671	5.68931e-06	rs1913185	LOC105374145
								14_33711369_C_T	0.107931	0.0237846	0.0121186	5.69393e-06	rs75344446	NPAS3
								2_241706227_C_T	-0.0284996	0.00628275	0.222605	5.73915e-06	rs11681427	KIF1A
								12_107735564_G_T	0.0786754	0.0173469	0.023091	5.75966e-06	rs11113276	BTBD11
								2_180562727_C_T	-0.0239104	0.00527306	0.468383	5.78637e-06	rs13035546	ZNF385B
								11_84775829_G_T	0.04528	0.00998688	0.0743155	5.80007e-06	rs58617816	DLG2
								8_123541003_A_G	0.0281962	0.00622034	0.230306	5.82904e-06	rs28446256	LOC105375734
								3_216037_A_C	0.0698235	0.0154042	0.0292646	5.83307e-06	rs116691813	LOC101927174
								2_76188450_G_T	0.041764	0.00921507	0.0878573	5.84985e-06	rs1348186
								6_97295253_C_T	0.0424247	0.00936272	0.0856088	5.87489e-06	rs62413054
								20_23402049_C_G	0.106805	0.023579	0.0125247	5.9188e-06	rs62208056	NAPB
								7_114906826_C_T	0.083725	0.0184845	0.0207948	5.92402e-06	rs139172321
								6_11271736_A_G	-0.0935534	0.0206559	0.01615	5.93357e-06	rs72827179	NEDD9
								21_27997710_C_T	-0.0244926	0.00540794	0.371953	5.93721e-06	rs226275
								8_10135698_A_C	-0.0977443	0.021585	0.0152752	5.95586e-06	rs79546252	MSRA
								9_83675496_A_G	0.025989	0.00573955	0.298532	5.96432e-06	rs7022470
								3_165617929_A_T	-0.0376741	0.00832278	0.111351	6.00468e-06	rs16849861
								10_74145184_A_G	0.0914544	0.0202038	0.0164502	6.00514e-06	rs140236103	MICU1
								8_31528260_A_C	0.102981	0.0227526	0.0118752	6.01886e-06	rs62506878	NRG1
								10_3893374_C_T	0.0417278	0.00922074	0.0889696	6.03874e-06	rs116992496
								1_163843851_A_G	0.05908	0.013068	0.0420408	6.16694e-06	rs12027402
								4_119450198_G_T	0.0239548	0.0052989	0.434847	6.17464e-06	rs11098443	CEP170P1
								18_10662913_A_G	-0.034053	0.00753437	0.145159	6.20469e-06	rs72976747	LOC101927410
								8_37621345_A_G	-0.0590155	0.0130617	0.0420824	6.24775e-06	rs78611671	PROSC
								10_56203741_A_G	0.023819	0.00527203	0.429008	6.25414e-06	rs1342310	PCDH15
								12_104820495_C_T	0.0368519	0.00815672	0.116706	6.25501e-06	rs11112047	LOC105369949
								6_33034114_A_G	0.107716	0.0238432	0.0119852	6.26321e-06	rs116683794	HLA-DPA1
								7_129165541_C_T	0.0426821	0.00944956	0.0820477	6.28874e-06	rs691524	LOC107986848
								9_117278735_G_T	0.0818201	0.0181152	0.0214536	6.29418e-06	rs76538667
								1_76490088_C_T	-0.0257642	0.00570583	0.30589	6.33118e-06	rs12035171
								18_61296907_A_C	-0.0528408	0.0117068	0.0510682	6.38279e-06	rs145523134
								18_4909543_C_T	-0.110034	0.0243795	0.0121077	6.39199e-06	rs184084990
								7_105931280_C_T	-0.0252853	0.00560398	0.324437	6.43297e-06	rs4730156
								7_53615901_C_G	-0.0248344	0.00550435	0.349621	6.44054e-06	rs2330532
								3_11679478_A_G	0.114421	0.0253668	0.0110102	6.47406e-06	rs116820371	VGLL4
								14_90680246_A_C	-0.0904395	0.0200517	0.0180419	6.48537e-06	rs138833761
								10_112893130_A_G	0.0859647	0.0190616	0.0193324	6.49939e-06	rs149757900
								7_68051397_A_G	0.0602246	0.0133557	0.0395354	6.51696e-06	rs73134304
								9_31119647_A_G	0.0236607	0.00524769	0.468446	6.53201e-06	rs10813469	LOC105376009
								1_54655563_C_T	0.0240991	0.00534576	0.402173	6.55372e-06	rs11206297	CYB5RL
								7_143215748_C_T	-0.0343369	0.00761723	0.14035	6.56267e-06	rs11763888	EPHA1-AS1
								6_5007478_C_T	0.0502032	0.0111378	0.0565058	6.57283e-06	rs9328284	LYRM4-AS1
								3_159809742_A_G	-0.0682493	0.0151438	0.029292	6.59493e-06	rs111850602	IL12A-AS1
								4_63765353_A_G	0.023837	0.00529045	0.453389	6.62883e-06	rs12508263
								17_46840867_C_T	-0.0810137	0.0179805	0.022391	6.62942e-06	rs117799601	TTLL6
								3_120597030_C_T	-0.0279913	0.00621274	0.226534	6.63475e-06	rs9856996	LOC105374069
								12_133405540_C_T	-0.0722164	0.0160333	0.0272837	6.67616e-06	rs139805702	GOLGA3
								12_133022826_C_T	0.0334391	0.00742442	0.144768	6.6828e-06	rs56412373
								9_103381388_A_G	0.107891	0.0239602	0.0115913	6.7144e-06	rs118156051
								15_102156548_A_G	0.0820643	0.0182249	0.0201003	6.71647e-06	rs118087577
								2_188230559_C_T	-0.0802697	0.0178278	0.021098	6.72776e-06	rs78452445	CALCRL LOC105373786
								5_122260806_C_G	0.0605774	0.0134546	0.0383146	6.7326e-06	rs139887596	SNX24
								16_1459004_A_G	-0.0913912	0.0203002	0.0171491	6.74484e-06	rs112165758	UNKL LOC101929440
								5_99942019_C_T	-0.0270639	0.0060122	0.25861	6.76014e-06	rs247954
								18_57130970_A_C	0.113644	0.025246	0.0107049	6.76077e-06	rs7244209	CCBE1
								8_26535432_A_G	0.119444	0.0265365	0.0102667	6.77178e-06	rs148357452
								8_8194358_A_C	0.0308518	0.00685595	0.177114	6.80748e-06	rs79503460	SGK223
								1_2474225_A_C	0.1131	0.0251338	0.0109951	6.81036e-06	rs151282087
								4_187327336_A_G	0.0319387	0.00709778	0.158726	6.81372e-06	rs28678869	F11-AS1
								12_3112729_C_G	0.0362211	0.00805118	0.119598	6.84454e-06	rs2159410	TEAD4
								1_218737104_C_T	0.0303417	0.00674442	0.180487	6.84698e-06	rs10863401
								10_50127382_A_G	-0.0669156	0.0148745	0.032738	6.84989e-06	rs112306861	WDFY4 LRRC18
								2_161440695_A_G	-0.116809	0.0259653	0.0105298	6.85096e-06	rs142634137	LOC105373718
								7_111797834_A_G	-0.0639048	0.0142071	0.0350822	6.86916e-06	rs78428386	DOCK4
								2_69886099_A_T	-0.109652	0.0243835	0.0124725	6.90557e-06	rs139788951	ANXA4
								12_77551795_A_G	-0.0683181	0.015193	0.0304326	6.91506e-06	rs75087889
								11_130347681_A_G	0.0250733	0.00557604	0.328726	6.91699e-06	rs34418043	ADAMTS15
								3_194005238_A_G	-0.0247347	0.00550118	0.352778	6.92883e-06	rs4352329	LOC105374289
								10_31171626_C_G	0.0243275	0.00541089	0.379671	6.93618e-06	rs3006593	ZNF438
								11_9388692_C_T	-0.0492827	0.0109635	0.0599257	6.96446e-06	rs113235151
								5_93807200_A_G	0.103847	0.0231038	0.0133353	6.9757e-06	rs114467120	KIAA0825
								6_33289898_C_T	0.111424	0.0247968	0.0110161	7.01905e-06	rs73741557	DAXX
								20_56446988_A_G	-0.0743912	0.0165558	0.0251943	7.02381e-06	rs73176004
								17_46718046_A_G	-0.107614	0.0239623	0.0121348	7.10222e-06	rs72831804	LOC101060400 LOC105371809
								2_170292580_A_T	0.0859111	0.0191309	0.0185246	7.1119e-06	rs112268384
								13_98753651_C_T	-0.0254792	0.00567448	0.306855	7.13045e-06	rs6491400	LOC105370328
								3_121918491_A_G	0.023515	0.00523707	0.475107	7.13171e-06	rs1814740	CASR
								3_11245909_A_C	0.0715843	0.015943	0.0285301	7.13476e-06	rs112908058	HRH1 LOC102723663
								4_21652010_C_G	0.0536978	0.0119597	0.0495821	7.1385e-06	rs34899919	KCNIP4
								5_146062067_A_T	0.101267	0.0225547	0.014101	7.14055e-06	rs371388	PPP2R2B
								2_206288377_C_T	0.111288	0.0247892	0.0108207	7.1566e-06	rs115015980	PARD3B
								17_14962904_C_T	-0.0835893	0.01862	0.0204247	7.16137e-06	rs72829504
								6_113557624_A_G	0.0624344	0.0139079	0.0365341	7.16451e-06	rs62421465
								11_119676471_G_T	-0.0236785	0.00527483	0.457837	7.17064e-06	rs10892468
								13_40662742_A_G	-0.0252457	0.00562418	0.321379	7.17622e-06	rs7998537
								3_124410097_A_G	-0.0703591	0.0156748	0.0290368	7.18003e-06	rs9814969	KALRN
								11_97551827_A_G	0.112298	0.0250203	0.0106142	7.19355e-06	rs59807409
								17_63513963_A_G	0.0405987	0.00904568	0.0914462	7.19618e-06	rs9896362
								5_2774981_A_G	0.0628268	0.0140026	0.035407	7.24329e-06	rs10475179
								7_151403992_C_T	-0.11362	0.0253245	0.0109911	7.25092e-06	rs114166988	PRKAG2
								18_1466007_C_T	-0.025504	0.00568554	0.306517	7.278e-06	rs218550
								3_161102000_A_G	-0.0407624	0.00908862	0.0895565	7.30464e-06	rs457240	LOC107986150
								2_238255120_C_T	-0.0368705	0.00822548	0.117344	7.39153e-06	rs2270656	COL6A3
								15_31469763_A_G	0.0991131	0.0221119	0.0134313	7.39585e-06	rs115532525
								5_112985282_A_C	0.0738496	0.0164773	0.0260913	7.41158e-06	rs185229869	LOC107986441
								14_85062962_A_G	-0.0251071	0.00560224	0.32089	7.42122e-06	rs67853298
								13_33405543_A_G	0.0724433	0.0161678	0.0256728	7.45308e-06	rs35206799	LINC00423
								3_79404243_A_G	-0.107273	0.0239565	0.0123422	7.55393e-06	rs111480345	ROBO1
								15_80858738_C_T	0.0234089	0.00522855	0.47953	7.57857e-06	rs7167873	ARNT2
								8_107629714_C_T	-0.0242111	0.00540771	0.37914	7.57859e-06	rs2045787	OXR1 LOC105375700
								3_73894504_A_G	-0.097979	0.0218881	0.0142115	7.60655e-06	rs113306752	LOC105377165
								2_48509669_C_T	-0.0507852	0.0113467	0.0555819	7.62753e-06	rs79538070	LOC102724008
								5_167029077_A_G	0.104462	0.0233403	0.0125905	7.63326e-06	rs60290329	TENM2
								14_90872505_C_G	0.0485998	0.0108597	0.0610283	7.6468e-06	rs3814845	CALM1
								11_99444786_C_T	0.0341797	0.00763762	0.137363	7.64869e-06	rs2726382	CNTN5
								2_154002910_A_T	-0.0710227	0.0158723	0.0283841	7.66806e-06	rs76671422
								4_135657325_A_G	-0.102772	0.0229725	0.0138844	7.70233e-06	rs111694926
								8_20594332_A_G	0.0246756	0.00551582	0.342623	7.70504e-06	rs2597420	LOC105379315
								10_37661806_A_G	-0.0243516	0.0054451	0.384511	7.75566e-06	rs7097666	LOC107984175
								23_108351346_A_G	-0.0718382	0.0160635	0.018539	7.75764e-06	rs141658022
								8_23224261_A_G	0.0297543	0.00665513	0.192164	7.8038e-06	rs55707694	LOXL2
								7_105815033_A_G	-0.0240068	0.0053699	0.396795	7.81305e-06	rs176567
								23_122381912_C_G	0.0945141	0.0211457	0.0102217	7.8485e-06	rs149085175	GRIA3
								5_174308515_G_T	0.113598	0.0254184	0.0112048	7.86848e-06	rs150094199
								17_37362019_A_G	-0.0348015	0.00778761	0.129121	7.87891e-06	rs59923434
								22_47370033_A_G	-0.0536606	0.0120084	0.0500154	7.88709e-06	rs73186541	TBC1D22A
								2_7919547_C_T	0.0306428	0.00685788	0.176279	7.89991e-06	rs13423155
								16_83685808_A_G	0.032949	0.00737413	0.148124	7.90277e-06	rs17689171	CDH13
								3_109361931_C_T	0.0470268	0.0105251	0.0636265	7.90794e-06	rs17717752
								8_342140_A_G	0.0841934	0.0188501	0.0199185	7.96593e-06	rs138984069
								1_14186998_A_G	-0.0233798	0.0052355	0.483741	7.99797e-06	rs1203669
								2_574801_A_G	0.0487228	0.0109112	0.0604468	8.00699e-06	rs115132111
								14_55541705_C_T	-0.0565229	0.012658	0.045712	8.00702e-06	rs77384161
								1_59645476_C_G	0.0677761	0.0151789	0.0301993	8.01599e-06	rs167954
								11_34693653_C_G	-0.0379901	0.00850907	0.105757	8.03399e-06	rs286879
								5_43892010_A_T	-0.0685481	0.0153612	0.0297797	8.11869e-06	rs78567596
								12_103158073_A_G	-0.0351748	0.00788846	0.124519	8.2482e-06	rs12425686
								2_151724494_A_G	-0.0609466	0.0136701	0.0391296	8.27296e-06	rs55657971
								11_65000719_C_T	-0.0418216	0.0093816	0.0850112	8.29391e-06	rs2904979	SLC22A20
								11_23678817_C_T	0.0336877	0.00755795	0.139055	8.3163e-06	rs11027419
								20_5754426_A_G	0.0897699	0.0201437	0.0170341	8.34633e-06	rs79606265	C20orf196
								2_7167635_A_G	0.0809757	0.0181708	0.020675	8.35089e-06	rs72783710	RNF144A
								14_64845838_A_G	-0.0522498	0.0117265	0.0519426	8.37638e-06	rs2983740
								1_54639630_A_G	0.0820192	0.0184077	0.0202291	8.37674e-06	rs114787371	CYB5RL
								7_147534974_C_T	-0.0509033	0.0114246	0.0571548	8.38096e-06	rs1074212	CNTNAP2
								17_74579215_G_T	-0.0462933	0.0103911	0.0701803	8.40035e-06	rs112336265	ST6GALNAC2
								6_79991750_C_T	0.0755357	0.016955	0.0248884	8.40168e-06	rs77217873
								18_61355236_A_C	-0.0686121	0.0154026	0.0288822	8.42136e-06	rs79668284
								8_88606518_A_T	0.0883667	0.0198399	0.0177721	8.44341e-06	rs72670864
								21_41760665_C_T	0.0511004	0.0114746	0.0544605	8.46932e-06	rs118157010	DSCAM
								2_190347630_G_T	-0.042585	0.00956265	0.0818629	8.47212e-06	rs11678414
								1_12650069_C_T	0.0270778	0.0060806	0.243426	8.47718e-06	rs7535205	DHRS3
								18_5670483_A_G	0.0419558	0.00942384	0.0835501	8.51891e-06	rs17477132
								9_103241667_C_T	0.0773223	0.0173692	0.022105	8.53407e-06	rs12236952	TMEFF1 MSANTD3-TMEFF1
								14_20822308_A_G	-0.0831536	0.0186794	0.020952	8.53693e-06	rs3093921	PARP2
								14_101899240_A_G	0.0234161	0.00526084	0.467802	8.56129e-06	rs8015995
								9_96960448_A_G	-0.0405098	0.0091048	0.0915131	8.6309e-06	rs4744325	MIRLET7DHG
								3_50419348_C_T	-0.105371	0.0236839	0.0123849	8.63895e-06	rs7617345	CACNA2D2
								13_98762372_A_G	-0.0394152	0.00885981	0.096003	8.65166e-06	rs3886671	LOC105370328
								8_121570655_C_T	0.0366394	0.00823589	0.113193	8.65245e-06	rs6997783	SNTB1
								10_113018283_C_T	0.115654	0.025998	0.0101246	8.65861e-06	rs147418302
								19_8975083_C_T	0.0244138	0.00548826	0.344689	8.66793e-06	rs12975531	MUC16
								4_163449025_A_G	-0.0236943	0.00532747	0.419876	8.69994e-06	rs68117725
								13_28953104_C_T	-0.0245949	0.00553037	0.338926	8.71348e-06	rs9551462	FLT1
								10_122384147_A_C	0.0643228	0.0144639	0.0328503	8.71755e-06	rs79511570
								17_31128912_A_G	0.0638823	0.0143671	0.0339709	8.74579e-06	rs116869987	MYO1D
								4_131291957_C_T	0.0508804	0.0114441	0.053917	8.76422e-06	rs10518569
								8_16547681_A_T	0.104462	0.0234975	0.0126214	8.77804e-06	rs1654809
								4_33581520_A_G	0.0249432	0.00561123	0.324962	8.79479e-06	rs10025535
								6_71625057_C_T	-0.0661094	0.0148743	0.0319142	8.82402e-06	rs143039758	B3GAT2
								6_23250115_C_T	0.0263954	0.00593889	0.263064	8.82497e-06	rs9295583
								5_19312988_A_G	-0.039652	0.00892283	0.0963482	8.85041e-06	rs72735414
								1_25050030_A_G	0.0452976	0.0101941	0.0706754	8.86655e-06	rs72654663
								3_46711300_C_T	0.0514305	0.011576	0.0541964	8.8921e-06	rs3747520	ALS2CL
								20_40395718_C_T	0.116301	0.0261788	0.0105877	8.90446e-06	rs16986042
								11_67337224_A_G	0.100916	0.0227177	0.0132639	8.92164e-06	rs138692805
								10_109501298_C_T	0.0497858	0.0112082	0.0575401	8.93196e-06	rs59293203
								17_4649787_C_T	0.0578141	0.0130169	0.0427232	8.95081e-06	rs118164673	ZMYND15
								23_14306585_C_T	-0.0289827	0.0065255	0.129046	8.95111e-06	rs186520120
								1_24819678_A_G	0.050097	0.0112812	0.0577204	8.98023e-06	rs72882488
								8_22486135_A_G	0.11482	0.0258573	0.0105455	8.98959e-06	rs117493570	BIN3
								18_73233917_C_T	-0.0396297	0.0089281	0.0937536	9.06371e-06	rs17057178
								4_39775458_A_G	0.0489495	0.0110282	0.0590448	9.07195e-06	rs458130	UBE2K
								20_41205313_G_T	-0.0497697	0.0112157	0.0578187	9.11689e-06	rs8123391	PTPRT
								19_6354968_C_T	0.0453021	0.0102119	0.0699645	9.17167e-06	rs112580399	ACER1
								23_32283665_C_T	0.0263936	0.00595036	0.166699	9.19581e-06	rs62591886	DMD
								3_142274373_A_C	0.0508421	0.0114625	0.05515	9.20096e-06	rs35453605	ATR
								4_132723905_C_G	-0.106638	0.0240427	0.0125065	9.20828e-06	rs189088724	LOC105377425
								3_72181462_A_G	0.0698995	0.0157616	0.0280007	9.23169e-06	rs76237031
								3_67732386_C_T	0.0236182	0.00532693	0.405658	9.27722e-06	rs10510966	SUCLG2-AS1
								9_132996302_C_T	0.0932176	0.021025	0.0161337	9.2806e-06	rs36073320	NCS1
								19_10087696_A_G	0.0238996	0.00539061	0.382898	9.28519e-06	rs8109238	COL5A3
								19_15252022_A_G	0.0601168	0.0135603	0.037787	9.29695e-06	rs75712402
								5_124042018_G_T	0.0941758	0.0212441	0.0149251	9.3076e-06	rs62370808	ZNF608
								6_32682862_C_T	-0.032755	0.00738889	0.147767	9.30916e-06	rs3892710
								16_4179732_C_T	0.0235242	0.00530706	0.412372	9.32577e-06	rs538704
								12_32525240_A_G	0.0245276	0.005534	0.347779	9.34502e-06	rs7307458	BICD1
								3_195890755_A_G	-0.0584353	0.0131877	0.0424269	9.39421e-06	rs62410505
								15_80241789_A_G	-0.104205	0.0235206	0.0129365	9.42372e-06	rs141709566
								1_177724614_A_T	-0.0697534	0.0157455	0.0290808	9.43773e-06	rs61813512
								8_124013901_A_C	0.0300957	0.00679424	0.181328	9.45769e-06	rs7829159
								15_73932148_A_G	0.108361	0.0244637	0.0115833	9.46354e-06	rs140521375	LOC105370891
								20_164043_A_G	0.0922231	0.0208207	0.0157285	9.46634e-06	rs117476930
								2_174844912_C_T	-0.114278	0.0258007	0.0101437	9.47151e-06	rs75606764
								11_45130226_C_G	0.0323318	0.00730038	0.150984	9.49267e-06	rs7129476	PRDM11 LOC105376652
								14_69450505_A_G	0.0236103	0.00533286	0.415001	9.55719e-06	rs7140680	ACTN1-AS1
								1_169034074_A_C	0.101984	0.0230351	0.0127341	9.55779e-06	rs138545701	LINC00970
								6_123902298_C_T	0.0541447	0.0122298	0.0482721	9.55949e-06	rs58893856	TRDN
								4_37878027_A_G	0.0373254	0.00843257	0.108584	9.60112e-06	rs12503346
								14_100003540_C_T	-0.023185	0.00523874	0.493503	9.63018e-06	rs12888112	CCDC85C LOC105370661
								5_15519180_C_T	0.0641893	0.0145063	0.0328219	9.66358e-06	rs74412617	FBXL7
								12_30357765_G_T	0.0361489	0.00817022	0.117234	9.68433e-06	rs10450690
								21_27002377_C_T	0.0407193	0.00920321	0.0883665	9.68439e-06	rs17001239
								12_23329587_C_G	0.0459146	0.0103774	0.0678478	9.68449e-06	rs56154444	LOC101928441
								18_52835378_A_G	-0.0344434	0.00778526	0.130635	9.69772e-06	rs1261106
								7_105805338_A_G	0.056133	0.0126898	0.0445273	9.7298e-06	rs6951900
								9_112438399_C_T	0.0485711	0.0109821	0.0607622	9.76194e-06	rs10979994	PALM2
								5_7711901_C_T	-0.0891467	0.0201584	0.017975	9.78137e-06	rs80126195	ADCY2
								5_83522717_A_G	0.0235532	0.00532611	0.413815	9.78654e-06	rs1840843	EDIL3
								11_21181521_C_T	0.0529972	0.0119873	0.0508915	9.83647e-06	rs77499442	NELL1
								14_91188368_A_G	-0.0330226	0.00747057	0.145285	9.8703e-06	rs17721032	TTC7B
								2_58284083_A_G	0.0895175	0.020256	0.0167662	9.91855e-06	rs77904218	VRK2
								12_19969705_G_T	0.0268533	0.00607824	0.247841	9.98134e-06	rs9705930

## Sheet: Supplementary Table 3
Supplementary Table 3	SNP-level results in the chronic pain group
Genome-wide and suggestive significant variants based on SNP main effects in the chronic pain group								Genome-wide and suggestive significant variants based on SNP×Neuroticism interactions in the chronic pain group
variant_id	beta	se	effect_allele_freq	p_value	rs_id	gene		variant_id	beta	se	effect_allele_freq	p_value	rs_id	gene
15_53033919_C_T	-0.0980985	0.019688	0.0284148	6.29916e-07	rs35519714			4_7523906_G_T	-0.0940054	0.0162049	0.0443113	6.6414e-09	rs61096498	SORCS2
4_110728038_A_G	0.0355549	0.00724764	0.282591	9.3459e-07	rs12499926			5_34518631_A_G	0.160235	0.0290456	0.0131707	3.47664e-08	rs10941193
1_3705551_C_T	0.0538329	0.011201	0.0943747	1.54489e-06	rs9424297	LRRC47		7_11872841_A_G	0.103395	0.0191141	0.0284804	6.36178e-08	rs4492263	THSD7A
1_166017358_G_T	-0.0835627	0.0174353	0.0364545	1.65129e-06	rs78741733			7_24661025_C_G	-0.125784	0.023542	0.0199487	9.19606e-08	rs73077840	MPP6
11_24175352_A_G	-0.0615322	0.0129465	0.067503	2.01332e-06	rs7107397	LOC107984378		3_58833768_A_G	0.0832315	0.0156101	0.0444917	9.77379e-08	rs137977724	C3orf67 C3orf67-AS1
12_68187400_A_G	0.0391279	0.00829265	0.190474	2.38553e-06	rs2080513			11_126453516_C_T	0.0547543	0.0103356	0.111733	1.17937e-07	rs12797864	KIRREL3
3_55735226_A_C	-0.0349496	0.00748701	0.255875	3.05106e-06	rs864623	ERC2		2_14849971_C_G	-0.141757	0.0267841	0.0151772	1.21268e-07	rs146222290
4_175370656_A_G	0.0682669	0.0147788	0.0513624	3.86397e-06	rs2555633			12_110061779_A_C	-0.0765011	0.0145622	0.0524667	1.50103e-07	rs117894566
4_136606141_C_T	-0.0953219	0.0207206	0.0253987	4.23128e-06	rs112632874			1_242720434_G_T	0.12168	0.0234041	0.0189074	2.01262e-07	rs78441269
16_83560813_A_G	0.0333938	0.00726172	0.27996	4.2667e-06	rs12930203	CDH13		1_240624864_A_G	0.0811112	0.0156239	0.0449806	2.09678e-07	rs17631892	FMN2
3_14563237_A_G	-0.0479429	0.0104393	0.109808	4.39296e-06	rs7645232	GRIP2		15_39977186_C_T	0.0954105	0.018452	0.031965	2.34325e-07	rs75110365	FSIP1
23_91755804_C_T	0.025738	0.00569008	0.382754	6.10618e-06	rs5942262	PCDH11X		20_41203973_C_G	-0.0689297	0.0133368	0.0637617	2.37299e-07	rs76027104	PTPRT
1_61968911_G_T	0.0314998	0.00696989	0.329797	6.21934e-06	rs11207752			2_462799_A_G	0.0549617	0.0106572	0.106056	2.51885e-07	rs867926
2_166420700_G_T	0.147034	0.0327618	0.0100712	7.211e-06	rs79833216	CSRNP3		19_56265664_A_G	0.0761937	0.0147927	0.0515935	2.60692e-07	rs17634917	LOC105372465
19_41851358_C_T	0.129353	0.0288521	0.0131715	7.37095e-06	rs146652543	TGFB1		9_140144649_A_G	-0.039163	0.00762959	0.242779	2.86464e-07	rs9802576	FAM166A STPG3 C9orf173-AS1
4_22587910_A_C	-0.0999392	0.0224358	0.021658	8.43401e-06	rs116413237			7_14715741_G_T	-0.0680347	0.0132747	0.0645667	2.98732e-07	rs17667768	DGKB
13_25054180_A_G	-0.0870618	0.0196467	0.0285236	9.38953e-06	rs139011445	PARP4		15_53033919_C_T	-0.100729	0.0197599	0.0284148	3.45466e-07	rs35519714
1_200439336_G_T	0.141155	0.0318773	0.0106342	9.53441e-06	rs140778466	ZNF281		9_34643427_A_C	0.107521	0.0211066	0.0241545	3.51858e-07	rs117655112
								5_93139527_C_T	0.075563	0.0148563	0.0508666	3.66874e-07	rs80235992	FAM172A
								6_42699907_A_G	-0.0533709	0.0105311	0.107259	4.04047e-07	rs1229522
								12_59738145_A_G	0.0432137	0.00853135	0.176588	4.09666e-07	rs10783957
								8_97571940_A_G	0.0669395	0.0132366	0.0645311	4.27531e-07	rs2439528	SDC2
								23_14244216_A_G	0.0636667	0.0126019	0.0510671	4.38846e-07	rs5978676
								2_80318935_C_G	0.0774375	0.0154104	0.0461703	5.05614e-07	rs115826332	CTNNA2
								16_7132130_A_T	-0.0380079	0.00758492	0.248603	5.43923e-07	rs11646752	RBFOX1
								17_3876148_A_C	-0.0392554	0.00783422	0.2214	5.44533e-07	rs8070203
								2_106126880_C_G	-0.0577164	0.0115185	0.0910902	5.44588e-07	rs150194832
								6_168490594_C_G	0.159074	0.0317468	0.0107763	5.44681e-07	rs71573445	FRMD1
								2_38319594_C_T	-0.0327191	0.00654976	0.492814	5.89484e-07	rs162331
								7_4485714_A_G	-0.109656	0.0219815	0.0235362	6.10993e-07	rs76343750
								13_64343702_C_T	0.0757076	0.01521	0.0479596	6.4694e-07	rs4393440
								10_25304609_A_G	0.0772229	0.0155531	0.0450577	6.89469e-07	rs117062393	THNSL1 ENKUR
								13_85862269_C_T	0.0754772	0.0152182	0.0452488	7.09151e-07	rs12877926
								2_205115327_A_G	-0.0364669	0.00737591	0.266786	7.68351e-07	rs759874
								2_66806278_C_T	-0.0335811	0.00681184	0.367305	8.26464e-07	rs11126083	LOC100507073
								14_21460480_A_G	0.122944	0.0250415	0.0164531	9.16323e-07	rs2297719	METTL17
								13_109496813_C_T	0.0460284	0.00940649	0.140322	9.95733e-07	rs16973313	MYO16
								9_106241085_C_T	0.0346771	0.00711403	0.298557	1.0953e-06	rs5022129
								14_93419849_C_T	-0.0869426	0.0178381	0.0351704	1.09798e-06	rs117113519	ITPK1
								3_6291977_G_T	0.0557945	0.0114494	0.0891624	1.10262e-06	rs74796984
								6_170878793_C_T	0.0316617	0.0064983	0.496289	1.10735e-06	rs1042327	TBP
								2_113972927_G_T	0.151201	0.0312469	0.010876	1.31048e-06	rs80290871
								5_20084163_A_C	0.149726	0.0309621	0.0114343	1.33139e-06	rs145778436	CDH18
								1_17660499_C_G	0.0317441	0.00656606	0.436748	1.33939e-06	rs874881	PADI4
								3_4420319_A_T	0.0403976	0.00836902	0.184479	1.39103e-06	rs9860793	SUMF1
								19_15669282_A_G	0.0835976	0.0173238	0.0361022	1.40111e-06	rs140881769
								8_128213308_C_T	0.101942	0.0211479	0.0245555	1.43806e-06	rs62531108
								10_27258743_G_T	-0.0807987	0.0167796	0.0415707	1.47549e-06	rs7073152	ANKRD26
								5_108636727_A_T	0.0362654	0.00754696	0.259165	1.55094e-06	rs1984734
								6_28424055_A_G	-0.100713	0.0209714	0.0249416	1.57359e-06	rs116860142
								17_78517883_C_T	0.0357533	0.00744652	0.257294	1.58192e-06	rs4890039	RPTOR
								13_102342741_A_G	-0.0322569	0.00671863	0.371746	1.58381e-06	rs3783222	ITGBL1
								12_124885290_C_T	0.0330986	0.00689716	0.333192	1.60149e-06	rs2293513	NCOR2
								12_17287743_C_T	-0.155692	0.0324779	0.0104092	1.64256e-06	rs118127248
								14_21445444_A_G	0.110397	0.0230455	0.0192531	1.67078e-06	rs8012700
								15_99767071_C_T	0.0313962	0.00655878	0.455328	1.7e-06	rs1223954	TTC23
								9_274455_A_G	-0.033015	0.00690299	0.339764	1.73577e-06	rs10429525	DOCK8
								14_76025425_G_T	0.0731047	0.0153065	0.0477066	1.79422e-06	rs10137540	LOC107984652 LOC107984653
								9_31772269_A_G	0.0658835	0.0137991	0.0582627	1.80845e-06	rs12550895
								3_63329036_A_T	0.0418707	0.00877476	0.165101	1.83322e-06	rs6806142	SYNPR
								3_26012029_A_G	-0.0599639	0.0125674	0.0744163	1.83619e-06	rs28378266
								2_155261307_A_G	-0.0792783	0.0166239	0.0392152	1.85871e-06	rs115571878	GALNT13
								2_156177289_A_G	0.129734	0.0272048	0.0146317	1.86014e-06	rs13018085
								10_85776035_C_T	0.049672	0.0104245	0.111105	1.89607e-06	rs7092579
								5_7339482_C_T	0.0440773	0.00925272	0.143371	1.90753e-06	rs4492081	LOC101929232
								1_96974988_A_G	-0.0715797	0.015054	0.0498841	1.99305e-06	rs17115365	LOC105378866
								10_6277855_G_T	-0.031592	0.00666366	0.386641	2.13493e-06	rs10795916	PFKFB3
								1_246715549_C_T	-0.133361	0.0281546	0.0136049	2.17951e-06	rs55733284	TFB2M
								7_30841687_A_G	0.0935273	0.0197601	0.0280695	2.21845e-06	rs117525382	FAM188B INMT-FAM188B
								1_113315393_A_G	0.0854681	0.0180945	0.0335011	2.3271e-06	rs79681376
								6_141200608_A_G	0.0484892	0.0102723	0.116567	2.36207e-06	rs1879508	LOC102723724
								5_1363771_C_T	0.0850831	0.0180365	0.0351565	2.39868e-06	rs75699861	LINC01511
								18_56649060_C_T	0.11545	0.0245669	0.0171741	2.61795e-06	rs76084836	ZNF532
								14_61743853_A_G	0.0697068	0.0148422	0.0491683	2.65534e-06	rs2351805	TMEM30B
								15_44355362_C_G	0.0983743	0.0209591	0.024357	2.6931e-06	rs143573049	FRMD5
								8_17928626_A_G	0.129421	0.0275758	0.0138696	2.69763e-06	rs7825513	ASAH1
								4_23553744_C_T	-0.117525	0.025058	0.0178613	2.73994e-06	rs71608955
								23_145649246_C_T	-0.0312666	0.00666691	0.220616	2.7438e-06	rs1033646
								2_57159896_A_G	0.0738717	0.0157635	0.045	2.79202e-06	rs111230686
								1_108067538_C_T	-0.0386782	0.0082558	0.18875	2.80939e-06	rs12024297
								23_73568449_C_T	0.0807222	0.0172308	0.0265861	2.81243e-06	rs536634
								7_11811648_C_T	0.109132	0.023327	0.0193741	2.90184e-06	rs1589943	THSD7A
								5_1347239_C_T	0.0345618	0.00739359	0.266297	2.95578e-06	rs27068
								1_242718195_A_G	0.0535342	0.011456	0.0888109	2.97783e-06	rs12405121	LOC107985466
								18_41126348_A_G	-0.080204	0.0171729	0.0378442	3.01632e-06	rs71356410
								10_6287482_A_G	-0.0464301	0.00995978	0.123973	3.1456e-06	rs7906178	PFKFB3
								6_154675308_A_G	-0.0340841	0.00731219	0.2724	3.15308e-06	rs13218854	IPCEF1
								9_31849418_A_G	-0.0313207	0.00672846	0.397216	3.25113e-06	rs12238815	LOC105376013
								11_80746556_A_G	0.0810702	0.0174178	0.0375348	3.25915e-06	rs116871305
								13_30716404_A_G	0.102782	0.0221083	0.0214308	3.34591e-06	rs113270791
								14_34041336_A_G	0.129316	0.0279079	0.0140069	3.60407e-06	rs61972979	NPAS3
								3_59576713_A_G	-0.0555332	0.0119895	0.0809439	3.6364e-06	rs56377482	LOC105377110
								11_123036367_A_G	0.0448917	0.00970007	0.126005	3.70453e-06	rs7933163	CLMP
								6_27721168_A_G	-0.133835	0.0291359	0.01321	4.37324e-06	rs79602976
								16_10145537_C_G	0.0375378	0.00817366	0.202727	4.39281e-06	rs62033410	GRIN2A
								3_63363283_A_T	0.0444252	0.00967937	0.132188	4.45319e-06	rs13095409	SYNPR
								7_95154218_C_T	0.127764	0.0278527	0.0136028	4.50814e-06	rs80083712	ASB4
								2_5264596_G_T	-0.0939769	0.0205323	0.0260161	4.73084e-06	rs62110541
								5_91144658_A_G	0.0506781	0.0110772	0.0944051	4.7775e-06	rs6887393
								7_76490441_A_G	-0.0301449	0.00660181	0.444323	4.98255e-06	rs4090467
								4_7499377_A_G	-0.0565569	0.0123942	0.0766409	5.05359e-06	rs4689765	SORCS2
								8_97551348_A_T	0.0510128	0.0111817	0.0926193	5.07824e-06	rs2651465	SDC2
								4_152417674_C_T	0.104405	0.0228889	0.0202368	5.09691e-06	rs75924866	FAM160A1
								11_77492835_G_T	0.108319	0.0237561	0.0183649	5.13948e-06	rs11237290	RSF1
								21_29999281_A_G	0.139277	0.0305569	0.0113522	5.18148e-06	rs148257084	N6AMT1
								20_45157728_A_G	0.0502224	0.0110285	0.0970492	5.28229e-06	rs35561608
								20_10974785_C_G	0.0299118	0.00657138	0.482238	5.33454e-06	rs6108789	C20orf187
								7_147154977_G_T	-0.108536	0.0238509	0.0199292	5.36519e-06	rs17415708	CNTNAP2
								3_122773209_C_T	-0.105527	0.0232475	0.020057	5.66109e-06	rs76079893
								23_37909884_C_T	0.0286075	0.00630419	0.258143	5.69996e-06	rs983548	SYTL5
								6_28420013_A_G	-0.0698434	0.0153991	0.0473426	5.76231e-06	rs2531807
								3_155050075_C_G	0.0345608	0.00762454	0.246858	5.83693e-06	rs62276894
								3_193894366_A_C	-0.0313294	0.00691316	0.324687	5.86432e-06	rs73073606
								16_76434865_A_C	0.10434	0.0230504	0.020866	6.01206e-06	rs1303874	CNTNAP4
								4_35388720_C_T	-0.0827187	0.0182791	0.0345669	6.04861e-06	rs74945565
								16_34564421_A_G	0.0923385	0.0204056	0.0264645	6.053e-06	rs114641312	LOC105371198
								22_32520252_C_T	-0.0331606	0.00733089	0.282167	6.1033e-06	rs9621390	AP1B1P1
								2_156187912_C_T	0.0503153	0.0111247	0.0958787	6.11949e-06	rs13419201
								2_160615626_G_T	-0.118375	0.0261755	0.0165906	6.13394e-06	rs76340759	MARCH7
								4_21980503_C_T	0.112047	0.0247769	0.0167323	6.13717e-06	rs9291432
								23_86400376_A_G	-0.0289496	0.00641247	0.247009	6.36294e-06	rs5969097
								2_176898797_A_G	0.100582	0.0222987	0.0212127	6.48167e-06	rs116837565
								6_79429171_A_T	-0.0364779	0.00808854	0.204591	6.50711e-06	rs1543483
								19_18453124_C_T	0.0600273	0.0133115	0.0640638	6.51939e-06	rs1019445	PGPEP1
								1_200503969_G_T	0.132077	0.0293017	0.012545	6.57948e-06	rs57690983
								19_3328259_A_G	0.102182	0.0226696	0.0209541	6.5805e-06	rs56218148
								8_20672827_C_T	-0.0314209	0.00697468	0.326031	6.65709e-06	rs2583664	LOC105379315
								17_46551844_A_G	0.0654691	0.0145373	0.0526411	6.70272e-06	rs75156581
								20_50637660_A_G	0.0403963	0.00897411	0.153805	6.76927e-06	rs6013355
								1_17674537_A_C	-0.0308931	0.00686419	0.344423	6.79534e-06	rs2240335	PADI4
								11_25687280_C_T	-0.0295334	0.00656272	0.479426	6.80971e-06	rs1389411
								1_61977016_C_T	0.0301859	0.00670842	0.414184	6.82464e-06	rs2499515
								11_47371598_C_T	-0.0482244	0.0107215	0.101582	6.88251e-06	rs3729986	MYBPC3
								11_40116335_C_T	0.0804719	0.0179126	0.0338445	7.06043e-06	rs111857867
								1_7836942_C_T	0.0297205	0.00662037	0.412721	7.16764e-06	rs2797688	VAMP3
								3_105769638_A_G	-0.0360155	0.00802678	0.209735	7.24709e-06	rs1585724
								5_58690732_C_T	-0.039227	0.00874992	0.166507	7.37686e-06	rs2547920	PDE4D
								17_13083783_C_T	-0.0910465	0.0203095	0.028154	7.38276e-06	rs8064611
								1_96993993_A_G	-0.0854435	0.0190642	0.0312669	7.41948e-06	rs76521757
								13_63253497_C_T	-0.039014	0.00870997	0.169641	7.51223e-06	rs7338784	LINC00448
								4_20832308_A_G	-0.0335766	0.00750803	0.256261	7.76791e-06	rs2172149	KCNIP4
								11_117529248_C_T	0.0316128	0.00707578	0.304232	7.92705e-06	rs73014407	DSCAML1 LOC105369515
								20_23127661_A_G	0.0518074	0.0116161	0.0834254	8.22054e-06	rs6132569
								18_20979883_A_G	0.0691993	0.015517	0.0459308	8.23459e-06	rs75448045	TMEM241
								9_115429998_A_G	0.10008	0.0224523	0.0218414	8.31782e-06	rs12002812
								6_32736772_C_T	0.0559269	0.0125615	0.0719706	8.52189e-06	rs115075841
								3_177206819_A_G	-0.0298296	0.00670099	0.396106	8.55027e-06	rs4857695	LINC00578
								15_93689803_C_T	-0.0598776	0.0134611	0.0636252	8.68351e-06	rs7178863	LOC101927025
								11_21281197_C_T	0.0710628	0.0159827	0.0421458	8.76291e-06	rs1670628	NELL1
								3_58964390_A_G	-0.0623856	0.0140334	0.0588174	8.79305e-06	rs13093364	C3orf67 C3orf67-AS1
								3_95380527_A_G	0.133723	0.0300904	0.0118441	8.85332e-06	rs562397145	MTHFD2P1
								4_151268727_A_G	-0.134273	0.0302247	0.0121137	8.91713e-06	rs113439001	LRBA
								20_12633762_G_T	0.0978223	0.0220252	0.0217777	8.96286e-06	rs116904215	LOC105372532
								16_4435380_A_T	0.112029	0.0252432	0.016294	9.10644e-06	rs12935563	CORO7 CORO7-PAM16
								13_44652004_A_G	-0.104199	0.0235009	0.0205416	9.28271e-06	rs560656784
								16_47747011_C_G	0.0588825	0.0132846	0.0643586	9.3457e-06	rs17740400
								2_101452501_A_G	0.0685218	0.0154625	0.0471701	9.38485e-06	rs72627418	NPAS2
								14_46335671_C_G	-0.0470997	0.01063	0.106523	9.41214e-06	rs79058607
								6_27820098_A_T	-0.086328	0.0194842	0.0293944	9.41933e-06	rs75171182
								9_21870094_A_C	0.10304	0.0232676	0.0203191	9.51678e-06	rs150259172
								13_102327545_C_T	0.09923	0.0224126	0.0213187	9.56258e-06	rs9513934	ITGBL1
								12_95331185_C_T	0.0301387	0.00681138	0.348109	9.68143e-06	rs10128881
								2_234758393_C_T	0.072166	0.0163151	0.0403663	9.74869e-06	rs112539245	HJURP
								20_10909445_A_G	-0.031467	0.00711463	0.305406	9.76693e-06	rs2423531	C20orf187
								3_174092252_A_G	-0.0307154	0.00694999	0.316803	9.92044e-06	rs7620258

## Sheet: Supplementary Table 4
Supplementary Table 4	MAGMA gene-based tests
MAGMA gene-based tests based on SNP×Neuroticism interactions in the non-pain group
GENE	CHR	START	STOP	NSNPS	NPARAM	N	ZSTAT	P	SYMBOL
ENSG00000104537	8	124683034	124759647	115	17	61430	7285-05-01	5.0656e-09	ANXA13
ENSG00000188529	1	24281294	24317417	4	2	61618	5463-05-01	1.4593e-08	SRSF10
ENSG00000182463	20	51578946	52121869	1074	145	61476	4735-05-01	2.2068e-08	TSHZ2
ENSG00000068024	2	239959864	240333348	847	68	61446	4541-05-01	2.4605e-08	HDAC4
ENSG00000117868	7	158513686	158632944	456	18	61549	4137-05-01	3.086e-08	ESYT2
ENSG00000112893	5	109015067	109215326	615	25	61505	5.311	5.4509e-08	MAN2A1
ENSG00000198947	X	31105794	33367558	2894	287	61426	5.1774	1.1249e-07	DMD
ENSG00000105341	19	41927223	41956622	51	5	61559	1998-05-01	2.7243e-07	ATP5SL
ENSG00000036828	3	121892530	122015342	462	31	61500	1973-05-01	2.7599e-07	CASR
ENSG00000248098	19	41874215	41940910	131	7	61487	9778-04-01	3.2162e-07	BCKDHA
ENSG00000255730	19	41846758	41940906	173	11	61488	9642-04-01	3.4493e-07	CTC-435M10.3
ENSG00000177191	19	41921264	41944635	48	3	61521	4.943	3.8469e-07	B3GNT8
ENSG00000077348	19	41882279	41913384	57	5	61499	9294-04-01	4.1244e-07	EXOSC5
ENSG00000204978	19	41939063	41960670	31	5	61565	9158-04-01	4.421e-07	C19orf69
ENSG00000173214	6	111570551	111602370	78	16	61503	4.87	5.5793e-07	KIAA1919
ENSG00000189266	1	24275599	24299952	3	1	61610	4.852	6.1122e-07	PNRC2
MAGMA gene-based tests based on SNP×Neuroticism interactions in the chronic pain group
GENE	CHR	START	STOP	NSNPS	NPARAM	N	ZSTAT	P	SYMBOL
ENSG00000169439	8	97495579	97634000	255	33	38822	9862-04-01	3.0784e-07	SDC2

## Sheet: Supplementary Table 5
Supplementary Table 5	MAGMA gene-set analyses
MAGMA gene-set analyses based on SNP×Neuroticism interactions in the chronic pain group
VARIABLE	TYPE	NGENES	BETA	BETA_STD	SE	P	FULL_NAME
GOBP_HISTONE_H3_K9_DIMETHYLA...	SET	5	1.95	0.030918	0.3864	2.2751e-07	GOBP_HISTONE_H3_K9_DIMETHYLATION

## Sheet: Supplementary Table 6
Supplementary Table 6	Gene-set enrichment analyses in the non-pain group
Gene-set enhancement analyses based on SNP main effects in the non-pain group
Category	GeneSet	N_genes	N_overlap	p	adjP
GO_biological_process	GOBP_RESPONSE_TO_INTERFERON_BETA	30	4	4.09E-06	0.03172
Gene-set enhancement analyses based on SNP×Neuroticism interactions in the non-pain group
Category	GeneSet	N_genes	N_overlap	p	adjP
TF_targets	AACTTT_UNKNOWN	1873	602	1.95E-14	2.17E-11
microRNA_targets	MIR607	951	329	1.87E-12	4.85E-09
TF_targets	PAX3_TARGET_GENES	1449	462	1.01E-10	5.65E-08
microRNA_targets	MIR153_5P	1035	341	5.91E-10	7.68E-07
microRNA_targets	MIR3662	936	303	3.83E-08	2.56E-05
microRNA_targets	MIR335_3P	848	278	3.94E-08	2.56E-05
microRNA_targets	MIR7_1_3P	644	216	1.94E-07	0.000101
microRNA_targets	MIR7_2_3P	643	215	2.68E-07	0.000103
microRNA_targets	MIR651_3P	794	258	2.78E-07	0.000103
microRNA_targets	MIR3646	831	268	3.34E-07	0.000108
microRNA_targets	MIR5696	675	221	1.07E-06	0.000308
microRNA_targets	MIR302C_5P	559	187	1.52E-06	0.000394
microRNA_targets	MIR544A	211	83	1.67E-06	0.000394
microRNA_targets	MIR12136	978	304	2.17E-06	0.00047
microRNA_targets	MIR1277_5P	872	274	2.69E-06	0.000538
microRNA_targets	MIR3143	447	153	3.16E-06	0.000587
microRNA_targets	MIR8066	148	61	6.81E-06	0.001136
microRNA_targets	MIR548E_5P	720	229	7.00E-06	0.001136
microRNA_targets	MIR1305	502	167	7.73E-06	0.00115
microRNA_targets	MIR12124	324	115	7.97E-06	0.00115
microRNA_targets	MIR4531	319	113	1.05E-05	0.001427
microRNA_targets	MIR664B_3P	491	163	1.12E-05	0.001427
microRNA_targets	MIR203A_3P	367	127	1.15E-05	0.001427
microRNA_targets	MIR5586_5P	79	37	1.54E-05	0.00177
microRNA_targets	GTAAGAT_MIR200A	54	28	1.57E-05	0.00177
TF_targets	CTTTGA_LEF1_Q2	1202	363	4.76E-06	0.00177
TF_targets	YATTNATC_UNKNOWN	370	129	6.51E-06	0.001814
microRNA_targets	MIR513A_3P_MIR513C_3P	439	147	1.80E-05	0.001953
TF_targets	AFP1_Q6	262	96	9.96E-06	0.002222
microRNA_targets	MIR144_3P	479	158	2.23E-05	0.002321
microRNA_targets	MIR491_3P	119	50	2.40E-05	0.002395
microRNA_targets	MIR487B_5P	104	45	2.50E-05	0.002402
microRNA_targets	MIR33A_3P	421	141	2.62E-05	0.002427
microRNA_targets	MIR548AJ_3P_MIR548X_3P	886	271	2.82E-05	0.002531
TF_targets	SRSF9_TARGET_GENES	698	221	1.40E-05	0.002603
TF_targets	PBX1_01	255	93	1.68E-05	0.002678
microRNA_targets	MIR579_3P	496	162	3.21E-05	0.002776
microRNA_targets	MIR487A_5P	105	45	3.33E-05	0.002793
microRNA_targets	MIR4789_3P	334	115	3.73E-05	0.003027
TF_targets	TAATTA_CHX10_01	800	248	2.26E-05	0.003148
microRNA_targets	MIR548L	353	120	4.86E-05	0.003826
microRNA_targets	MIR3920	135	54	5.96E-05	0.004553
microRNA_targets	MIR182_5P	552	176	6.64E-05	0.00489
microRNA_targets	MIR499A_3P	161	62	6.78E-05	0.00489
microRNA_targets	MIR1250_3P	489	158	7.35E-05	0.005101
microRNA_targets	MIR520D_5P	912	275	7.46E-05	0.005101
microRNA_targets	MIR518E_5P_MIR519A_5P_MIR519B_5P_MIR519C_5P_MIR522_5P_MIR523_5P	84	37	8.04E-05	0.005133
microRNA_targets	MIR518D_5P_MIR518F_5P_MIR520C_5P_MIR526A_5P	87	38	8.09E-05	0.005133
microRNA_targets	MIR323A_3P	211	77	8.32E-05	0.005133
microRNA_targets	MIR3140_3P	231	83	8.41E-05	0.005133
microRNA_targets	MIR4698	626	196	8.50E-05	0.005133
microRNA_targets	MIR524_5P	914	275	8.79E-05	0.005189
microRNA_targets	MIR670_3P	286	99	9.89E-05	0.005692
microRNA_targets	MIR499B_3P	163	62	0.000103	0.005692
microRNA_targets	MIR493_5P	446	145	0.000103	0.005692
microRNA_targets	MIR3133	503	161	0.000107	0.005798
microRNA_targets	MIR3606_3P	356	119	0.000117	0.006184
microRNA_targets	MIR576_5P	332	112	0.000121	0.006265
microRNA_targets	MIR6867_5P	852	257	0.000123	0.006285
microRNA_targets	MIR3160_5P	201	73	0.000149	0.007359
microRNA_targets	MIR875_3P	306	104	0.00015	0.007359
TF_targets	TGATTTRY_GFI1_01	283	99	6.26E-05	0.007756
microRNA_targets	MIR6809_3P	539	170	0.000162	0.007781
TF_targets	HMGA1_TARGET_GENES	831	253	7.21E-05	0.008039
microRNA_targets	MIR548AE_3P_MIR548AQ_3P	765	232	0.000182	0.008203
microRNA_targets	MIR205_3P	398	130	0.000182	0.008203
microRNA_targets	MIR3085_3P	140	54	0.000184	0.008203
microRNA_targets	MIR548AR_3P	562	176	0.000187	0.008203
microRNA_targets	MIR3671	620	192	0.000192	0.008203
microRNA_targets	MIR548AH_3P_MIR548AM_3P	762	231	0.000193	0.008203
microRNA_targets	MIR548J_3P	762	231	0.000193	0.008203
microRNA_targets	MIR340_5P	774	234	0.00021	0.008788
TF_targets	PIT1_Q6	228	82	8.91E-05	0.008861
TF_targets	HBZ_TARGET_GENES	986	294	0.000103	0.008861
TF_targets	AP3_Q6	246	87	0.000109	0.008861
TF_targets	OCT1_02	206	75	0.000111	0.008861
microRNA_targets	MIR92B_3P	460	147	0.000226	0.0093
microRNA_targets	MIR126_5P	446	143	0.000231	0.009379
microRNA_targets	MIR4762_5P	138	53	0.000238	0.009496
microRNA_targets	MIR570_3P	743	225	0.000248	0.009751
microRNA_targets	MIR4495	472	150	0.00026	0.010076
microRNA_targets	MIR3658	799	240	0.000268	0.010229
microRNA_targets	MIR32_5P	462	147	0.00028	0.010547
microRNA_targets	MIR4643	205	73	0.000295	0.010798
microRNA_targets	MIR10527_5P	574	178	0.000299	0.010798
microRNA_targets	MIR510_3P	367	120	0.0003	0.010798
microRNA_targets	MIR6504_5P	136	52	0.000307	0.010798
microRNA_targets	MIR4446_5P	294	99	0.00031	0.010798
microRNA_targets	MIR92A_3P	463	147	0.000312	0.010798
TF_targets	IK2_01	265	92	0.000152	0.011263
microRNA_targets	MIR4666A_3P	526	164	0.000382	0.012885
microRNA_targets	AATGTGA_MIR23A_MIR23B	408	131	0.000386	0.012885
microRNA_targets	LET_7B_3P	697	211	0.000387	0.012885
microRNA_targets	MIR4261	423	135	0.000421	0.013662
microRNA_targets	MIR4307	423	135	0.000421	0.013662
microRNA_targets	LET_7C_3P	567	175	0.00043	0.013761
microRNA_targets	MIR5680	459	145	0.000434	0.013761
microRNA_targets	LET_7A_3P	699	211	0.000458	0.014173
microRNA_targets	TACTTGA_MIR26A_MIR26B	297	99	0.000462	0.014173
microRNA_targets	MIR1229_3P	81	34	0.000464	0.014173
microRNA_targets	MIR335_5P	106	42	0.000473	0.01428
microRNA_targets	MIR888_3P	119	46	0.000501	0.014951
TF_targets	SOX3_TARGET_GENES	474	151	0.00022	0.015306
TF_targets	TTANTCA_UNKNOWN	934	277	0.000236	0.015504
microRNA_targets	LET_7F_1_3P	697	210	0.000525	0.015512
microRNA_targets	MIR3064_5P	142	53	0.000535	0.015607
microRNA_targets	MIR380_3P	219	76	0.000546	0.015696
microRNA_targets	MIR4760_5P	192	68	0.000553	0.015696
microRNA_targets	MIR4659A_3P_MIR4659B_3P	661	200	0.000556	0.015696
microRNA_targets	MIR485_3P	223	77	0.000597	0.016684
microRNA_targets	MIR5583_3P	79	33	0.000619	0.017108
microRNA_targets	MIR302A_3P_MIR302B_3P_MIR302C_3P_MIR302D_3P	345	112	0.000627	0.017122
microRNA_targets	MIR520A_3P	324	106	0.000636	0.017122
microRNA_targets	MIR5582_3P	659	199	0.000639	0.017122
microRNA_targets	MIR8063	395	126	0.000654	0.017254
microRNA_targets	MIR556_3P	130	49	0.000657	0.017254
microRNA_targets	MIR2052	234	80	0.000665	0.017289
microRNA_targets	MIR520B_3P_MIR520C_3P_MIR520E_3P	321	105	0.000677	0.017417
microRNA_targets	MIR627_3P	460	144	0.000694	0.017681
microRNA_targets	MIR4778_5P	170	61	0.000708	0.017862
TF_targets	TGGAAA_NFAT_Q4_01	1861	522	0.000292	0.018089
TF_targets	RTTTNNNYTGGM_UNKNOWN	149	56	0.000309	0.018143
microRNA_targets	MIR98_3P	701	210	0.000727	0.01817
microRNA_targets	MIR5703	167	60	0.000751	0.018479
microRNA_targets	MIR101_5P	44	21	0.00076	0.018479
microRNA_targets	MIR543	315	103	0.000767	0.018479
microRNA_targets	MIR4729	698	209	0.000768	0.018479
GO_molecular_function	GOMF_TYPE_I_INTERFERON_RECEPTOR_BINDING	17	13	1.05E-05	0.01867
microRNA_targets	MIR7159_3P	218	75	0.000785	0.018699
microRNA_targets	MIR21_3P	131	49	0.000802	0.018939
microRNA_targets	MIR16_1_3P	181	64	0.000828	0.019264
microRNA_targets	MIR9983_3P	451	141	0.00083	0.019264
microRNA_targets	MIR4452	161	58	0.000844	0.019404
microRNA_targets	MIR520D_3P	323	105	0.000861	0.019622
microRNA_targets	MIR499A_5P	168	60	0.000891	0.019991
microRNA_targets	MIR4272	195	68	0.000893	0.019991
TF_targets	CIZ_01	247	85	0.000364	0.020321
microRNA_targets	MIR4789_5P	370	118	0.000957	0.02118
microRNA_targets	MIR372_3P	324	105	0.000969	0.02118
microRNA_targets	MIR3685	182	64	0.000973	0.02118
microRNA_targets	MIR1264	119	45	0.000985	0.02118
microRNA_targets	MIR539_3P	223	76	0.000986	0.02118
microRNA_targets	MIR32_3P	335	108	0.001014	0.021592
microRNA_targets	MIR373_3P	314	102	0.001038	0.021866
microRNA_targets	MIR1252_3P	300	98	0.001049	0.021866
microRNA_targets	MIR5010_3P	293	96	0.001052	0.021866
microRNA_targets	MIR4671_3P	210	72	0.001096	0.022521
microRNA_targets	MIR8080	136	50	0.001114	0.022521
microRNA_targets	MIR8087	136	50	0.001114	0.022521
microRNA_targets	MIR4434	166	59	0.001118	0.022521
microRNA_targets	MIR3149	146	53	0.001128	0.022535
microRNA_targets	MIR501_3P_MIR502_3P	69	29	0.001147	0.022757
microRNA_targets	MIR513B_5P	287	94	0.001193	0.023474
TF_targets	NOTCH3_TARGET_GENES	1261	362	0.000443	0.023506
microRNA_targets	MIR541_5P	120	45	0.001204	0.023528
TF_targets	SRPK2_TARGET_GENES	60	27	0.000469	0.023782
microRNA_targets	MIR7854_3P	104	40	0.001258	0.024381
microRNA_targets	MIR302E	463	143	0.00132	0.025344
microRNA_targets	MIR4719	503	154	0.001327	0.025344
microRNA_targets	MIR6781_3P	82	33	0.001336	0.025344
microRNA_targets	MIR551B_5P	496	152	0.001361	0.025579
microRNA_targets	MIR6844	327	105	0.001369	0.025579
microRNA_targets	MIR548AZ_3P	478	147	0.001382	0.025652
microRNA_targets	MIR548D_3P	584	176	0.001396	0.025729
microRNA_targets	MIR122B_3P	134	49	0.001417	0.025929
microRNA_targets	MIR592	73	30	0.001465	0.026618
microRNA_targets	MIR34A_3P	70	29	0.001503	0.026882
microRNA_targets	MIR8058	43	20	0.001504	0.026882
microRNA_targets	MIR466	403	126	0.001511	0.026882
GO_biological_process	GOBP_IMMUNOGLOBULIN_PRODUCTION_INVOLVED_IN_IMMUNOGLOBULIN_MEDIATED_IMMUNE_RESPONSE	68	34	5.71E-06	0.027577
GO_biological_process	GOBP_PEPTIDE_ANTIGEN_ASSEMBLY_WITH_MHC_CLASS_II_PROTEIN_COMPLEX	11	10	7.12E-06	0.027577
microRNA_targets	MIR216B_3P	128	47	0.001587	0.027853
microRNA_targets	MIR1304_5P	128	47	0.001587	0.027853
microRNA_targets	MIR3119	357	113	0.001613	0.028131
microRNA_targets	MIR6074	272	89	0.001633	0.028165
microRNA_targets	MIR641	251	83	0.001637	0.028165
microRNA_targets	MIR4668_5P	462	142	0.001687	0.028643
microRNA_targets	MIR653_3P	135	49	0.001699	0.028643
microRNA_targets	MIR4732_3P	83	33	0.0017	0.028643
microRNA_targets	MIR1468_3P	627	187	0.001712	0.028643
microRNA_targets	MIR1301_3P_MIR5047	112	42	0.00172	0.028643
microRNA_targets	MIR3617_5P	252	83	0.001859	0.030648
microRNA_targets	MIR4738_3P	176	61	0.001875	0.030648
microRNA_targets	MIR1248	119	44	0.001876	0.030648
microRNA_targets	MIR1185_1_3P_MIR1185_2_3P	391	122	0.00192	0.030989
microRNA_targets	MIR656_3P	391	122	0.00192	0.030989
microRNA_targets	LET_7F_2_3P	384	120	0.00196	0.031351
microRNA_targets	MIR573	90	35	0.001967	0.031351
TF_targets	TATAAA_TATA_01	1264	361	0.000669	0.032413
microRNA_targets	MIR6855_5P	65	27	0.002055	0.032547
microRNA_targets	MIR5009_5P	59	25	0.002135	0.033415
microRNA_targets	MIR1245B_5P	59	25	0.002135	0.033415
GO_cellular_component	GOCC_MHC_CLASS_II_PROTEIN_COMPLEX	12	10	3.31E-05	0.033448
microRNA_targets	MIR937_5P	53	23	0.002176	0.033859
microRNA_targets	MIR548F_3P	476	145	0.002228	0.034084
microRNA_targets	MIR519D_5P	229	76	0.002241	0.034084
microRNA_targets	MIR101_3P	447	137	0.002257	0.034084
microRNA_targets	GCATTTG_MIR105	167	58	0.002261	0.034084
microRNA_targets	MIR150_3P	120	44	0.002264	0.034084
microRNA_targets	MIR129_1_3P_MIR129_2_3P	130	47	0.002283	0.034084
microRNA_targets	AGCATTA_MIR155	130	47	0.002283	0.034084
microRNA_targets	MIR361_5P	157	55	0.002328	0.034408
microRNA_targets	MIR181C_5P	583	174	0.002339	0.034408
microRNA_targets	MIR548E_3P	473	144	0.002359	0.034408
microRNA_targets	TAATAAT_MIR126	212	71	0.002361	0.034408
microRNA_targets	MIR4262	739	216	0.002371	0.034408
microRNA_targets	MIR25_3P	408	126	0.00246	0.035507
microRNA_targets	MIR650	114	42	0.002535	0.036193
microRNA_targets	MIR542_3P	134	48	0.002563	0.036193
microRNA_targets	MIR495_3P	688	202	0.002572	0.036193
microRNA_targets	MIR548AR_5P	485	147	0.002582	0.036193
microRNA_targets	MIR20A_3P	185	63	0.002582	0.036193
microRNA_targets	MIR7159_5P	358	112	0.002595	0.036193
microRNA_targets	MIR4496	283	91	0.002605	0.036193
microRNA_targets	MIR106B_5P	655	193	0.002658	0.036664
microRNA_targets	MIR181D_5P	581	173	0.002672	0.036664
microRNA_targets	MIR885_5P	111	41	0.002681	0.036664
GO_cellular_component	GOCC_DENDRITIC_TREE	585	185	7.28E-05	0.036715
microRNA_targets	MIR27A_5P	36	17	0.002732	0.037161
microRNA_targets	CAGTATT_MIR200B_MIR200C_MIR429	446	136	0.002864	0.037764
microRNA_targets	MIR3182	252	82	0.002867	0.037764
microRNA_targets	MIR3127_5P	57	24	0.002871	0.037764
microRNA_targets	MIR7853_5P	210	70	0.002877	0.037764
microRNA_targets	MIR6832_3P	245	80	0.002882	0.037764
microRNA_targets	MIR5688	768	223	0.002882	0.037764
microRNA_targets	MIR181A_5P_MIR181B_5P	582	173	0.002889	0.037764
microRNA_targets	MIR548A_5P	479	145	0.002893	0.037764
microRNA_targets	MIR147B_5P	309	98	0.002939	0.037783
microRNA_targets	MIR1301_5P	51	22	0.002947	0.037783
microRNA_targets	MIR376B_5P_MIR376C_5P	45	20	0.002948	0.037783
microRNA_targets	MIR559	538	161	0.002952	0.037783
microRNA_targets	MIR508_3P	105	39	0.002996	0.038156
TF_targets	FOXC1_TARGET_GENES	71	30	0.000857	0.038328
TF_targets	PR_Q2	260	87	0.000859	0.038328
microRNA_targets	MIR548AP_5P_MIR548J_5P	476	144	0.003061	0.038591
microRNA_targets	MIR3678_3P	125	45	0.003066	0.038591
microRNA_targets	TAGCTTT_MIR9	228	75	0.003087	0.038591
microRNA_targets	MIR1285_3P	152	53	0.00309	0.038591
microRNA_targets	MIR548AC	583	173	0.00312	0.038787
microRNA_targets	MIR3688_3P	407	125	0.003147	0.038933
microRNA_targets	MIR129_5P	360	112	0.003169	0.039018
microRNA_targets	MIR502_5P	73	29	0.003188	0.039073
microRNA_targets	MIR6124	440	134	0.003213	0.039191
microRNA_targets	MIR548BC	473	143	0.003239	0.039328
microRNA_targets	MIR664A_3P	393	121	0.003304	0.039597
microRNA_targets	MIR548I	477	144	0.003333	0.039597
microRNA_targets	MIR548AS_5P	477	144	0.003333	0.039597
microRNA_targets	LET_7G_3P	271	87	0.003346	0.039597
microRNA_targets	LET_7A_2_3P	271	87	0.003346	0.039597
microRNA_targets	MIR4311	357	111	0.003365	0.039597
microRNA_targets	MIR548H_3P_MIR548Z	584	173	0.003368	0.039597
microRNA_targets	MIR8082	109	40	0.003428	0.040026
microRNA_targets	MIR4764_3P	67	27	0.003436	0.040026
microRNA_targets	MIR5697	146	51	0.003501	0.040333
microRNA_targets	MIR599	83	32	0.003509	0.040333
microRNA_targets	MIR1912_5P	83	32	0.003509	0.040333
microRNA_targets	MIR582_5P	354	110	0.003573	0.040892
microRNA_targets	MIR545_3P	365	113	0.003628	0.041097
microRNA_targets	MIR374B_5P	365	113	0.003628	0.041097
microRNA_targets	ACACTAC_MIR1423P	126	45	0.003648	0.041097
microRNA_targets	MIR302A_5P	184	62	0.003654	0.041097
microRNA_targets	MIR548BB_5P	482	145	0.003727	0.041455
microRNA_targets	MIR29A_5P	205	68	0.003731	0.041455
microRNA_targets	MIR548BB_3P	578	171	0.003748	0.041455
microRNA_targets	MIR548AZ_5P	409	125	0.003779	0.041455
microRNA_targets	MIR548P	582	172	0.003832	0.041455
microRNA_targets	MIR6860	103	38	0.003841	0.041455
microRNA_targets	MIR655_5P	77	30	0.00385	0.041455
microRNA_targets	MIR3142	55	23	0.003859	0.041455
microRNA_targets	MIR4680_3P	251	81	0.003873	0.041455
microRNA_targets	MIR196A_3P	123	44	0.003876	0.041455
microRNA_targets	MIR186_5P	549	163	0.003928	0.041455
microRNA_targets	MIR6502_5P	52	22	0.003934	0.041455
microRNA_targets	MIR4683	52	22	0.003934	0.041455
microRNA_targets	MIR548AB	479	144	0.003941	0.041455
microRNA_targets	MIR548O_5P_MIR548W	479	144	0.003941	0.041455
microRNA_targets	MIR548AK_MIR548AM_5P_MIR548C_5P_MIR548H_5P_MIR548O_5P_MIR548AU_5P	479	144	0.003941	0.041455
microRNA_targets	MIR105_5P	209	69	0.003984	0.041739
microRNA_targets	MIR130A_5P	330	103	0.004044	0.042072
microRNA_targets	MIR4699_3P	483	145	0.004048	0.042072
microRNA_targets	MIR548AD_5P_MIR548AE_5P_MIR548AY_5P_MIR548B_5P_MIR548D_5P	480	144	0.00428	0.043981
microRNA_targets	MIR374A_5P	425	129	0.004282	0.043981
microRNA_targets	MIR4317	97	36	0.004298	0.043981
microRNA_targets	MIR4325	259	83	0.0043	0.043981
microRNA_targets	MIR146B_3P	68	27	0.004378	0.044608
microRNA_targets	MIR548A_3P	473	142	0.004407	0.044724
microRNA_targets	MIR374C_5P	411	125	0.00452	0.045689
microRNA_targets	MIR4796_5P	94	35	0.004543	0.045747
microRNA_targets	MIR5003_3P	324	101	0.004564	0.045768
microRNA_targets	MIR8061	158	54	0.00458	0.045768
microRNA_targets	MIR1245B_3P	141	49	0.004649	0.046275
microRNA_targets	MIR670_5P	242	78	0.004681	0.046414
microRNA_targets	MIR2053	172	58	0.004723	0.046484
microRNA_targets	MIR675_3P	62	25	0.004724	0.046484
microRNA_targets	MIR376C_3P	148	51	0.004777	0.046832
microRNA_targets	MIR4275	155	53	0.004883	0.047693
microRNA_targets	MIR655_3P	412	125	0.004935	0.047977
microRNA_targets	MIR381_3P	434	131	0.004949	0.047977
microRNA_targets	MIR3616_5P	88	33	0.005069	0.048944
microRNA_targets	MIR217_5P	176	59	0.005087	0.048944
microRNA_targets	MIR770_5P	98	36	0.005206	0.049909

## Sheet: Supplementary Table 7
Supplementary Table 7	Gene-set enrichment analyses in the chronic pain group
Gene-set enhancement analyses based on SNP main effects in the chronic pain group
Category	GeneSet	N_genes	N_overlap	p	adjP
GO_cellular_component	GOCC_CALCIUM_CHANNEL_COMPLEX	72	6	4.41E-06	0.004454
GO_cellular_component	GOCC_VOLTAGE_GATED_CALCIUM_CHANNEL_COMPLEX	51	5	1.28E-05	0.004883
GO_cellular_component	GOCC_CATION_CHANNEL_COMPLEX	184	8	1.45E-05	0.004883
GO_molecular_function	GOMF_VOLTAGE_GATED_SODIUM_CHANNEL_ACTIVITY	20	4	5.32E-06	0.005775
GO_molecular_function	GOMF_HIGH_VOLTAGE_GATED_CALCIUM_CHANNEL_ACTIVITY	23	4	9.59E-06	0.005775
GO_molecular_function	GOMF_VOLTAGE_GATED_CALCIUM_CHANNEL_ACTIVITY	50	5	1.16E-05	0.005775
GO_molecular_function	GOMF_VOLTAGE_GATED_CHANNEL_ACTIVITY	183	8	1.40E-05	0.005775
GO_molecular_function	GOMF_VOLTAGE_GATED_MONOATOMIC_CATION_CHANNEL_ACTIVITY	135	7	1.63E-05	0.005775
GO_cellular_component	GOCC_CELL_SURFACE	836	16	3.78E-05	0.009534
GO_cellular_component	GOCC_ION_CHANNEL_COMPLEX	285	9	5.29E-05	0.010667
GO_cellular_component	GOCC_TRANSPORTER_COMPLEX	389	10	0.000113	0.01896
GO_molecular_function	GOMF_GATED_CHANNEL_ACTIVITY	300	9	7.83E-05	0.021006
GO_molecular_function	GOMF_SODIUM_CHANNEL_ACTIVITY	41	4	0.000101	0.021006
GO_molecular_function	GOMF_SALT_TRANSMEMBRANE_TRANSPORTER_ACTIVITY	547	12	0.000105	0.021006
GO_molecular_function	GOMF_PASSIVE_TRANSMEMBRANE_TRANSPORTER_ACTIVITY	465	11	0.000107	0.021006
GO_molecular_function	GOMF_MONOATOMIC_ION_TRANSMEMBRANE_TRANSPORTER_ACTIVITY	679	13	0.000208	0.036854
Gene-set enhancement analyses based on SNP×Neuroticism interactions in the chronic pain group
TF_targets	KRCTCNNNNMANAGC_UNKNOWN	46	19	1.54E-11	1.72E-08
GO_molecular_function	GOMF_TYPE_I_INTERFERON_RECEPTOR_BINDING	17	12	2.15E-11	1.92E-08
GO_molecular_function	GOMF_STRUCTURAL_CONSTITUENT_OF_CHROMATIN	52	20	2.17E-11	1.92E-08
GO_biological_process	GOBP_REGULATION_OF_PEPTIDYL_SERINE_PHOSPHORYLATION_OF_STAT_PROTEIN	23	12	3.27E-09	2.53E-05
GO_cellular_component	GOCC_NUCLEOSOME	88	22	2.51E-08	2.53E-05
GO_cellular_component	GOCC_DNA_PACKAGING_COMPLEX	119	25	1.19E-07	6.00E-05
GO_biological_process	GOBP_SERINE_PHOSPHORYLATION_OF_STAT_PROTEIN	27	12	3.30E-08	0.000128
GO_biological_process	GOBP_NUCLEOSOME_ORGANIZATION	99	22	2.39E-07	0.000619
TF_targets	PAX3_TARGET_GENES	1449	137	2.74E-06	0.001301
TF_targets	TTTNNANAGCYR_UNKNOWN	115	22	3.50E-06	0.001301
GO_biological_process	GOBP_RESPONSE_TO_DSRNA	54	15	9.66E-07	0.001517
GO_biological_process	GOBP_NATURAL_KILLER_CELL_ACTIVATION_INVOLVED_IN_IMMUNE_RESPONSE	35	12	9.79E-07	0.001517
GO_cellular_component	GOCC_CHROMOSOME	1818	161	1.54E-05	0.005179
GO_biological_process	GOBP_EMBRYONIC_SKELETAL_SYSTEM_MORPHOGENESIS	91	19	4.19E-06	0.005412
GO_cellular_component	GOCC_PROTEIN_DNA_COMPLEX	178	27	2.71E-05	0.006829
GO_cellular_component	GOCC_MHC_CLASS_II_PROTEIN_COMPLEX	12	6	4.57E-05	0.009226
GO_biological_process	GOBP_CELLULAR_SENESCENCE	105	20	1.03E-05	0.011359
GO_biological_process	GOBP_HUMORAL_IMMUNE_RESPONSE	232	33	1.46E-05	0.014186
GO_cellular_component	GOCC_CHROMATIN	1264	115	9.06E-05	0.015231
GO_biological_process	GOBP_PEPTIDE_ANTIGEN_ASSEMBLY_WITH_MHC_PROTEIN_COMPLEX	15	7	1.80E-05	0.015529
GO_biological_process	GOBP_PEPTIDE_ANTIGEN_ASSEMBLY_WITH_MHC_CLASS_II_PROTEIN_COMPLEX	11	6	2.42E-05	0.018739
GO_biological_process	GOBP_CELLULAR_RESPONSE_TO_VIRUS	79	16	3.51E-05	0.022819
GO_biological_process	GOBP_EMBRYONIC_SKELETAL_SYSTEM_DEVELOPMENT	123	21	3.53E-05	0.022819
GO_cellular_component	GOCC_MHC_PROTEIN_COMPLEX	20	7	0.000163	0.023546
GO_biological_process	GOBP_PROTEIN_DNA_COMPLEX_SUBUNIT_ORGANIZATION	203	29	4.35E-05	0.025909
GO_biological_process	GOBP_INTERFERON_MEDIATED_SIGNALING_PATHWAY	99	18	5.34E-05	0.029258
GO_biological_process	GOBP_RESPONSE_TO_TYPE_I_INTERFERON	82	16	5.66E-05	0.029258
TF_targets	NUP214_TARGET_GENES	9	5	0.00011	0.030572
GO_biological_process	GOBP_INHIBITION_OF_NEUROEPITHELIAL_CELL_DIFFERENTIATION	5	4	8.02E-05	0.038874
GO_biological_process	GOBP_B_CELL_PROLIFERATION	103	18	9.14E-05	0.041677
GO_biological_process	GOBP_NEGATIVE_REGULATION_OF_ANTIGEN_PROCESSING_AND_PRESENTATION	9	5	0.00011	0.047228

## Sheet: Supplementary Table 8
Supplementary Table 8	Polygenic risk score analyses regarding current depression
Results of polygenic risk score analyses with current depression as outcome and PRS NP as predictor							Results of polygenic risk score analyses with current depression as outcome and PRS CP as predictor
Total Target Sample							Total Target Sample
main model	coefficient	beta	se	p	p_adj		main model	coefficient	beta	se	p	p_adj
	PRS NP	1.4196665	0.1332919	< 2e-16	< 2e-16			PRS CP	1.5671251	0.1096609	< 2e-16	< 2e-16
	Neuroticism	0.3448092	0.0012098	< 2e-16	< 2e-16			Neuroticism	0.3446727	0.0012096	< 2e-16	< 2e-16
interaction model	coefficient	beta	se	p	p_adj		interaction model	coefficient	beta	se	p	p_adj
	PRS NP:Neuroticism	0.2569342	0.0405728	2.41e-10	5.7953e-09			PRS CP:Neuroticism	0.279351	0.033344	< 2e-16	1.3019e-15
	Neuroticism	0.3465381	0.0012401	< 2e-16	< 2e-16			Neuroticism	0.339609	0.001352	< 2e-16	< 2e-16
	PRS NP	0.3216269	0.2186967	0.14139	1			PRS CP	0.376469	0.179497	0.03596	1
NP Target Sample							NP Target Sample
main model	coefficient	beta	se	p	p_adj		main model	coefficient	beta	se	p	p_adj
	PRS NP	1.506	2.276e-01	3.74e-11	8.9752e-10			PRS CP	1.0008998	0.1256542	1.66e-15	3.9862e-14
	Neuroticism	3.781e-01	2.021e-03	< 2e-16	< 2e-16			Neuroticism	0.2879075	0.0014489	< 2e-16	< 2e-16
interaction model	coefficient	beta	se	p	p_adj		interaction model	coefficient	beta	se	p	p_adj
	PRS NP:Neuroticism	2.318e-01	6.780e-02	0.000628	1.5073e-02			PRS CP:Neuroticism	0.2187789	0.0400204	4.60e-08	1.1029e-06
	Neuroticism	3.795e-01	2.061e-03	< 2e-16	< 2e-16			Neuroticism	0.2841450	0.0016039	< 2e-16	< 2e-16
	PRS NP	3.557e-01	4.062e-01	0.381132	1			PRS CP	0.1788534	0.1959520	0.36138	1
CP Target Sample							CP Target Sample
main model	coefficient	beta	se	p	p_adj		main model	coefficient	beta	se	p	p_adj
	PRS NP	1.0245847	0.1524499	1.82e-11	4.3586e-10			PRS CP	1.872210	0.186921	< 2e-16	< 2e-16
	Neuroticism	0.2879824	0.0014490	< 2e-16	< 2e-16			Neuroticism	0.377980	0.002021	< 2e-16	< 2e-16
interaction model	coefficient	beta	se	p	p_adj		interaction model	coefficient	beta	se	p	p_adj
	PRS NP:Neuroticism	0.1910743	0.0487894	9.00e-05	2.1592e-03			PRS CP:Neuroticism	0.2365408	0.0556483	2.13e-05	5.1213e-04
	Neuroticism	0.2893966	0.0014932	< 2e-16	< 2e-16			Neuroticism	0.3734378	0.0022856	< 2e-16	< 2e-16
	PRS NP	0.3095136	0.2378578	0.19317	1			PRS CP	0.7104682	0.3311054	0.031896	0.76551
Adjusted R-squared values in regression models with PRS NP as predictor							Adjusted R-squared values for models with PRS CP as predictor
	total target sample	NP target sample	CP target sample					total target sample	NP target sample	CP target sample
covariate-only model	0.3108	0.2811	0.3125				covariate-only model	0.3108	0.2811	0.3125
main model	0.3112	0.2814	0.3128				main model	0.3115	0.2816	0.3133
interaction model	0.3113	0.2815	0.3129				interaction model	0.3118	0.2817	0.3134

## Sheet: Supplementary Table 9
Supplementary Table 9	Polygenic risk score analyses regarding lifetime depression
Results of polygenic risk score analyses with lifetime depression as outcome and PRS NP as predictor							Results of polygenic risk score analyses with lifetime depression as outcome and PRS CP as predictor
Total Target Sample							Total Target Sample
main model	coefficient	beta	se	p	p_adj		main model	coefficient	beta	se	p	p_adj
	PRS NP	0.822764	0.278506	0.003135	7.5235e-02			PRS CP	1.231715	0.229489	8.00e-08	1.9192e-06
	Neuroticism	0.250685	0.002483	< 2e-16	< 2e-16			Neuroticism	0.250579	0.002483	< 2e-16	< 2e-16
interaction model	coefficient	beta	se	p	p_adj		interaction model	coefficient	beta	se	p	p_adj
	PRS NP:Neuroticism	-0.093386	0.084247	0.267655	1			PRS CP:Neuroticism	-0.049022	0.069131	0.478257	1
	Neuroticism	0.250107	0.002536	< 2e-16	< 2e-16			Neuroticism	0.251525	0.002820	< 2e-16	< 2e-16
	PRS NP	1.430685	0.615097	0.020021	4.8051e-01			PRS CP	1.550166	0.504340	0.002115	5.075e-02
NP Target Sample							NP Target Sample
main model	coefficient	beta	se	p	p_adj		main model	coefficient	beta	se	p	p_adj
	PRS NP	3.812e-01	4.232e-01	0.3677	1			PRS CP	9.614e-01	3.479e-01	0.00572	1.3734e-01
	Neuroticism	2.406e-01	3.716e-03	< 2e-16	< 2e-16			Neuroticism	2.405e-01	3.716e-03	< 2e-16	< 2e-16
interaction model	coefficient	beta	se	p	p_adj		interaction model	coefficient	beta	se	p	p_adj
	PRS NP:Neuroticism	-2.185e-01	1.263e-01	0.0836	1			PRS CP:Neuroticism	-6.662e-02	1.034e-01	0.5194	1
	Neuroticism	2.390e-01	3.818e-03	< 2e-16	< 2e-16			Neuroticism	2.417e-01	4.171e-03	< 2e-16	< 2e-16
	PRS NP	1.681e+00	8.621e-01	0.0512	1			PRS CP	1.359	7.087e-01	0.0551	1
CP Target Sample							CP Target Sample
main model	coefficient	beta	se	p	p_adj		main model	coefficient	beta	se	p	p_adj
	PRS NP	0.934699	0.371311	0.011826	2.8382e-01			PRS CP	1.207721	0.306568	8.17e-05	1.9597e-03
	Neuroticism	0.242559	0.003420	< 2e-16	< 2e-16			Neuroticism	0.242529	0.003420	< 2e-16	< 2e-16
interaction model	coefficient	beta	se	p	p_adj		interaction model	coefficient	beta	se	p	p_adj
	PRS NP:Neuroticism	-0.016284	0.116104	0.888459	1			PRS CP:Neuroticism	-0.036741	0.095148	0.699387	1
	Neuroticism	0.242469	0.003479	< 2e-16	< 2e-16			Neuroticism	0.243271	0.003924	< 2e-16	< 2e-16
	PRS NP	1.047617	0.886589	0.237354	1			PRS CP	0.043540	0.723749	0.043540	1
Nagelkerke's R-squared values in regression models with PRS NP as predictor							Nagelkerke's R-squared values for models with PRS CP as predictor
	total target sample	NP target sample	CP target sample					total target sample	NP target sample	CP target sample
covariate-only model	0.1357643	0.1119125	0.1384738				covariate-only model	0.1357643	0.1119125	0.1384738
main model	0.1358552	0.1119304	0.1386044				main model	0.1360643	0.1120811	0.1387938
interaction model	0.135868	0.1119965	0.1386048				interaction model	0.1360695	0.1120903	0.1387968
